# Supplementary material for: Antibacterial Activity and Multi-Targeting Mechanism of Dehydrocorydaline From Corydalis turtschaninovii Bess. Against Listeria monocytogenes
Source: Front Microbiol. 2022 Jan 11;12:799094. doi: 10.3389/fmicb.2021.799094 (PMC8787222; doi:10.3389/fmicb.2021.799094)
Supplement: Supplementary file 2 [file Data_Sheet_2.xls]

## Sheet: Data_Sheet_2
Accession	FC(DHC/C)	Log2FC(DHC/C)	P_value(DHC/C)	Regulate	Significant	C1	C2	C3	Mean of C	DHC_1	DHC_2	DHC_3	mean of DHC	Description	ko_id	ko_name	go	pathways	cog	pfam	subloc	uni_peptide	coverage (%)	mw	PSM	fdr
Q5Y832	0.5059	-0.9831	0.02717	down	yes	563000000000	713000000000	582000000000	619000000000	214000000000	262000000000	464000000000	313000000000	FliC/FljB family flagellin [Listeria monocytogenes]	K02406	fliC	GO:0040011(biological_process:locomotion); GO:0003674(molecular_function:molecular_function); GO:0009987(biological_process:cellular process); GO:0048870(biological_process:cell motility); GO:0009420(cellular_component:bacterial-type flagellum filament);	map02040(Flagellar assembly); map02020(Two-component system); map05134(Legionellosis); map04621(NOD-like receptor signaling pathway); map05131(Shigellosis); map05132(Salmonella infection); map04626(Plant-pathogen interaction)	COG1344(N:Cell motility)	PF00669.21(Flagellin_N:Bacterial flagellin N-terminal helical region); PF00700.22(Flagellin_C:Bacterial flagellin C-terminal helical region)	CYT	23	81	30.4	3050	High
A0A0E1R5K2	0.8664	-0.2069	0.2849	no change	no	383000000000	312000000000	288000000000	328000000000	267000000000	259000000000	326000000000	284000000000	conserved domain protein [Listeria monocytogenes FSL F2-208]	K03704	cspA	GO:0019222(biological_process:regulation of metabolic process); GO:1901363(molecular_function:heterocyclic compound binding); GO:0003674(molecular_function:molecular_function); GO:0005488(molecular_function:binding); GO:0003676(molecular_function:nucleic		COG1278(G:Carbohydrate transport and metabolism)	PF00313.23(CSD:'Cold-shock' DNA-binding domain)	CYT	8	100	7.3	1446	High
A0A3T2E007	1.106	0.1454	0.09744	no change	no	188000000000	188000000000	199000000000	192000000000	212000000000	197000000000	227000000000	212000000000	elongation factor Tu [Listeria monocytogenes]	K02358	tuf, TUFM	GO:0043168(molecular_function:anion binding); GO:0034645(biological_process:cellular macromolecule biosynthetic process); GO:0035639(molecular_function:purine ribonucleoside triphosphate binding); GO:0008152(biological_process:metabolic process); GO:00442	map04626(Plant-pathogen interaction)	COG0050(S:Function unknown)	PF00009.28(GTP_EFTU:Elongation factor Tu GTP binding domain); PF03143.18(GTP_EFTU_D3:Elongation factor Tu C-terminal domain); PF03144.26(GTP_EFTU_D2:Elongation factor Tu domain 2)	CYT	22	76	43.3	1816	High
A0A241SR30	0.9939	-0.008827	0.9339	no change	no	125000000000	103000000000	119000000000	116000000000	114000000000	108000000000	123000000000	115000000000	MULTISPECIES: HU family DNA-binding protein [Listeria]	K03530	hupB	GO:0071103(biological_process:DNA conformation change); GO:0006996(biological_process:organelle organization); GO:0051276(biological_process:chromosome organization); GO:0097159(molecular_function:organic cyclic compound binding); GO:0005829(cellular_comp		COG0776(L:Replication, recombination and repair)	PF00216.22(Bac_DNA_binding:Bacterial DNA-binding protein); PF18291.2(HU-HIG:HU domain fused to wHTH, Ig, or Glycine-rich motif); PF18175.2(HU-CCDC81_bac_2:CCDC81-like prokaryotic HU domain 2)	CYT	11	84	9.9	524	High
A0A0E0UXP0	0.9008	-0.1507	0.09181	no change	no	116000000000	122000000000	118000000000	119000000000	102000000000	102000000000	117000000000	107000000000	MULTISPECIES: cold-shock protein CspB [Bacteria]	K03704	cspA	GO:0009894(biological_process:regulation of catabolic process); GO:0080090(biological_process:regulation of primary metabolic process); GO:0019222(biological_process:regulation of metabolic process); GO:0031328(biological_process:positive regulation of ce		COG1278(G:Carbohydrate transport and metabolism)	PF00313.23(CSD:'Cold-shock' DNA-binding domain)	CYT	4	85	7.3	1185	High
A0A3T1TW03	1.113	0.1545	0.2342	no change	no	101000000000	118000000000	93437562414	104000000000	123000000000	116000000000	109000000000	116000000000	50S ribosomal protein L7/L12 [Listeria monocytogenes]	K02935	RP-L7, MRPL12, rplL	GO:0044238(biological_process:primary metabolic process); GO:0015934(cellular_component:large ribosomal subunit); GO:0022625(cellular_component:cytosolic large ribosomal subunit); GO:0043232(cellular_component:intracellular non-membrane-bounded organelle)	map03010(Ribosome)	COG0222(J:Translation, ribosomal structure and biogenesis)	PF00542.20(Ribosomal_L12:Ribosomal protein L7/L12 C-terminal domain); PF16320.6(Ribosomal_L12_N:Ribosomal protein L7/L12 dimerisation domain)	CYT	11	93	12.5	446	High
A0A0D8X688	0.906	-0.1424	0.4792	no change	no	110000000000	97573183093	89697670015	99000000000	108000000000	88949330325	72048075634	89700000000	MULTISPECIES: phosphocarrier protein HPr [Listeria]			GO:0005737(cellular_component:cytoplasm); GO:0005575(cellular_component:cellular_component); GO:0006810(biological_process:transport); GO:0008643(biological_process:carbohydrate transport); GO:0009401(biological_process:phosphoenolpyruvate-dependent sugar		COG1925(G:Carbohydrate transport and metabolism)	PF00381.20(PTS-HPr:PTS HPr component phosphorylation site)	CYT	8	58	9.4	722	High
Q8YAC3	0.751	-0.4131	0.02756	down	yes	88368106765	99307353176	83664788216	90400000000	63986695151	77411828030	62405355980	67900000000	cysteine synthase A [Listeria monocytogenes]	K01738	cysK	GO:0005488(molecular_function:binding); GO:0019752(biological_process:carboxylic acid metabolic process); GO:0070279(molecular_function:vitamin B6 binding); GO:0044249(biological_process:cellular biosynthetic process); GO:0006807(biological_process:nitrog	map00270(Cysteine and methionine metabolism); map00920(Sulfur metabolism)	COG0031(E:Amino acid transport and metabolism)	PF00291.26(PALP:Pyridoxal-phosphate dependent enzyme)	CYT	20	86	32.2	693	High
A0A0E1RA36	1.088	0.1217	0.2836	no change	no	76491279585	63659057268	80990091188	73700000000	80862918317	78558661563	81245484729	80200000000	Elongation factor G [Listeria monocytogenes serotype 4b str. LL195]	K02355	fusA, GFM, EFG	GO:0035639(molecular_function:purine ribonucleoside triphosphate binding); GO:0003674(molecular_function:molecular_function); GO:0005488(molecular_function:binding); GO:0003676(molecular_function:nucleic acid binding); GO:0043167(molecular_function:ion bi		COG0480(J:Translation, ribosomal structure and biogenesis)	PF00009.28(GTP_EFTU:Elongation factor Tu GTP binding domain); PF03764.19(EFG_IV:Elongation factor G, domain IV); PF14492.7(EFG_III:Elongation Factor G, domain III); PF00679.25(EFG_C:Elongation factor G C-terminus); PF03144.26(GTP_EFTU_D2:Elongation factor	CYT	37	69	78	1241	High
A0A6Z7TGK8	0.9448	-0.08192	0.4751	no change	no	75471612335	81204212830	77997324609	78200000000	71322047382	66393743353	83980877647	73900000000	elongation factor Ts [Listeria monocytogenes]	K02357	tsf, TSFM	GO:0003676(molecular_function:nucleic acid binding); GO:0008152(biological_process:metabolic process); GO:0044249(biological_process:cellular biosynthetic process); GO:0003674(molecular_function:molecular_function); GO:0005488(molecular_function:binding);		COG0264(J:Translation, ribosomal structure and biogenesis)	PF00889.20(EF_TS:Elongation factor TS)	CYT	20	84	32.7	801	High
A0A6X1HL10	1.083	0.115	0.2285	no change	no	61097576340	69392698224	65961053806	65500000000	71125055899	65667199902	75913398348	70900000000	molecular chaperone DnaK [Listeria monocytogenes]	K04043	dnaK, HSPA9	GO:0006457(biological_process:protein folding); GO:0016887(molecular_function:ATPase activity); GO:0035639(molecular_function:purine ribonucleoside triphosphate binding); GO:0031072(molecular_function:heat shock protein binding); GO:0006458(biological_pro	map03018(RNA degradation); map05152(Tuberculosis)	COG0443(O:Posttranslational modification, protein turnover, chaperones)	PF00012.21(HSP70:Hsp70 protein); PF06723.14(MreB_Mbl:MreB/Mbl protein)	CYT	38	69	66.1	977	High
A0A469EU37	1.134	0.1814	0.2104	no change	no	44260013468	53340534592	48024806137	48500000000	50228714359	61842483189	53109263436	55100000000	lactonase family protein [Listeria monocytogenes]	K07404	pgl	GO:0016787(molecular_function:hydrolase activity); GO:0017057(molecular_function:6-phosphogluconolactonase activity); GO:0005829(cellular_component:cytosol); GO:0016788(molecular_function:hydrolase activity, acting on ester bonds); GO:0005575(cellular_com	map00030(Pentose phosphate pathway)	COG2706(G:Carbohydrate transport and metabolism)	PF10282.10(Lactonase:Lactonase, 7-bladed beta-propeller); PF02239.17(Cytochrom_D1:Cytochrome D1 heme domain)	CYT	17	56	37.4	395	High
A0A6X1YZE4	0.9899	-0.01465	0.6824	no change	no	51087319889	49053109277	47934454735	49400000000	49191286761	49775342941	47622610284	48900000000	FMN-binding protein [Listeria monocytogenes]			GO:0043168(molecular_function:anion binding); GO:0036094(molecular_function:small molecule binding); GO:0097367(molecular_function:carbohydrate derivative binding); GO:0097159(molecular_function:organic cyclic compound binding); GO:0016020(cellular_compon		COG4939(S:Function unknown)	PF04205.15(FMN_bind:FMN-binding domain)	CYT	19	59	32.7	353	High
A0A0E0UX55	0.8017	-0.3189	0.07693	down	no	53106221019	58515519075	49819848442	53800000000	39104188865	39736446121	50582228856	43100000000	MULTISPECIES: acyl carrier protein [Listeria]	K02078	acpP	GO:0009311(biological_process:oligosaccharide metabolic process); GO:0009312(biological_process:oligosaccharide biosynthetic process); GO:0046493(biological_process:lipid A metabolic process); GO:0044249(biological_process:cellular biosynthetic process);	map00998(Biosynthesis of various secondary metabolites - part 2)	COG0236(J:Translation, ribosomal structure and biogenesis)	PF00550.26(PP-binding:Phosphopantetheine attachment site)	CYT	4	32	8.4	166	High
A0A6W9PD50	1.086	0.119	0.173	no change	no	37077267998	43724987883	39942929232	40200000000	45071143884	43790915700	42263939935	43700000000	peptide ABC transporter substrate-binding protein [Listeria monocytogenes]	K15580	oppA, mppA	GO:0043190(cellular_component:ATP-binding cassette (ABC) transporter complex); GO:0009987(biological_process:cellular process); GO:1902495(cellular_component:transmembrane transporter complex); GO:0098797(cellular_component:plasma membrane protein complex	map02024(Quorum sensing); map02010(ABC transporters); map01501(beta-Lactam resistance)	COG4166(S:Function unknown)	PF00496.23(SBP_bac_5:Bacterial extracellular solute-binding proteins, family 5 Middle)	CYT	28	57	61.2	561	High
A0A0P6SFW1	0.9446	-0.08222	0.6356	no change	no	37601361914	50863641400	37133076936	41900000000	40257395352	39764539358	38623504073	39500000000	ribosomal protein L10 [Listeria innocua ATCC 33091]	K02864	RP-L10, MRPL10, rplJ	GO:0044238(biological_process:primary metabolic process); GO:0015934(cellular_component:large ribosomal subunit); GO:0034645(biological_process:cellular macromolecule biosynthetic process); GO:0022625(cellular_component:cytosolic large ribosomal subunit);	map03010(Ribosome)	COG0244(J:Translation, ribosomal structure and biogenesis)	PF00466.21(Ribosomal_L10:Ribosomal protein L10)	CYT	9	63	17.7	285	High
A0A6X0B4X5	1.358	0.4415	0.07435	up	no	37350631165	27033281795	34016174327	32800000000	50521047228	45751334750	37385385171	44600000000	type B 50S ribosomal protein L31 [Listeria monocytogenes]	K02909	RP-L31, rpmE	GO:0044238(biological_process:primary metabolic process); GO:0043232(cellular_component:intracellular non-membrane-bounded organelle); GO:0044249(biological_process:cellular biosynthetic process); GO:0034641(biological_process:cellular nitrogen compound m	map03010(Ribosome)	COG0254(J:Translation, ribosomal structure and biogenesis)	PF01197.19(Ribosomal_L31:Ribosomal protein L31)	CYT	7	73	9.2	192	High
A0A3Q0NG96	1.053	0.07451	0.7169	no change	no	34123260886	45357461767	30687709573	36700000000	42542708631	38578237811	34836150819	38700000000	MULTISPECIES: co-chaperone GroES [Listeria]	K04078	groES, HSPE1	GO:0006457(biological_process:protein folding); GO:0035639(molecular_function:purine ribonucleoside triphosphate binding); GO:0006458(biological_process:'de novo' protein folding); GO:0003674(molecular_function:molecular_function); GO:0005488(molecular_fu		COG0234(O:Posttranslational modification, protein turnover, chaperones)	PF00166.22(Cpn10:Chaperonin 10 Kd subunit)	CYT	8	93	10.1	362	High
A0A3T1TKF5	1.17	0.2265	0.02832	no change	yes	32122008135	31121962778	33977094190	32400000000	35110793492	39058910895	39577067801	37900000000	DsbA family protein [Listeria monocytogenes]					COG1651(O:Posttranslational modification, protein turnover, chaperones)	PF13462.7(Thioredoxin_4:Thioredoxin)	CYT	10	60	19.9	293	High
Q8Y5V1	1.133	0.1801	0.2882	no change	no	34039705275	29075415784	32126568057	31700000000	35411518035	41645980761	30843619522	36000000000	phosphopentomutase [Listeria monocytogenes]	K01839	deoB	GO:0046434(biological_process:organophosphate catabolic process); GO:0044283(biological_process:small molecule biosynthetic process); GO:0009166(biological_process:nucleotide catabolic process); GO:0044249(biological_process:cellular biosynthetic process)	map00030(Pentose phosphate pathway); map00230(Purine metabolism)	COG1015(G:Carbohydrate transport and metabolism)	PF01676.19(Metalloenzyme:Metalloenzyme superfamily)	CYT	22	65	43.7	632	High
A0A0H3GC29	1.425	0.511	0.003517	up	yes	23779666537	28518166035	23335828920	25200000000	36672853101	36209546692	34917671921	35900000000	MULTISPECIES: thioredoxin [Listeria]	K03671	trxA	GO:0018904(biological_process:ether metabolic process); GO:0042592(biological_process:homeostatic process); GO:0003674(molecular_function:molecular_function); GO:0044281(biological_process:small molecule metabolic process); GO:0050789(biological_process:r	map04621(NOD-like receptor signaling pathway); map05132(Salmonella infection)	COG0526(J:Translation, ribosomal structure and biogenesis)	PF00085.21(Thioredoxin:Thioredoxin); PF13098.7(Thioredoxin_2:Thioredoxin-like domain); PF14595.7(Thioredoxin_9:Thioredoxin); PF13905.7(Thioredoxin_8:Thioredoxin-like)	CYT	6	64	11.6	239	High
A0A6X0DCS1	1.278	0.3539	0.04725	up	yes	25394428423	25763935516	25458224504	25500000000	33912249602	36209532982	27809966619	32600000000	pyridoxine/pyridoxal/pyridoxamine kinase [Listeria monocytogenes]	K00868	pdxK, pdxY	GO:0006772(biological_process:thiamine metabolic process); GO:0035639(molecular_function:purine ribonucleoside triphosphate binding); GO:0008478(molecular_function:pyridoxal kinase activity); GO:0042364(biological_process:water-soluble vitamin biosyntheti	map00750(Vitamin B6 metabolism)	COG0351(H:Coenzyme transport and metabolism)	PF08543.13(Phos_pyr_kin:Phosphomethylpyrimidine kinase); PF00294.25(PfkB:pfkB family carbohydrate kinase)	CYT	18	71	28.8	343	High
A0A6W6SP91	1.259	0.3323	0.09892	up	no	26929002501	22264219357	26461939582	25200000000	35636294673	33017102539	26637427436	31800000000	pyruvate kinase [Listeria monocytogenes]	K00873	PK, pyk	GO:0009185(biological_process:ribonucleoside diphosphate metabolic process); GO:0009259(biological_process:ribonucleotide metabolic process); GO:0016052(biological_process:carbohydrate catabolic process); GO:0019752(biological_process:carboxylic acid meta	map00010(Glycolysis / Gluconeogenesis); map00230(Purine metabolism); map00620(Pyruvate metabolism)	COG3848(G:Carbohydrate transport and metabolism)	PF00224.22(PK:Pyruvate kinase, barrel domain); PF02887.17(PK_C:Pyruvate kinase, alpha/beta domain); PF00391.24(PEP-utilizers:PEP-utilising enzyme, mobile domain)	CYT	24	60	62.6	529	High
A0A6Z3P2Z7	0.9525	-0.07021	0.3693	no change	no	26846045890	30193857359	28203043151	28400000000	26013560522	26258885073	28902152177	27100000000	phosphoenolpyruvate--protein phosphotransferase [Listeria monocytogenes]	K08483	ptsI	GO:0005737(cellular_component:cytoplasm); GO:0005575(cellular_component:cellular_component); GO:0046872(molecular_function:metal ion binding); GO:0043169(molecular_function:cation binding); GO:0016772(molecular_function:transferase activity, transferring	map02060(Phosphotransferase system (PTS))	COG1080(G:Carbohydrate transport and metabolism)	PF02896.19(PEP-utilizers_C:PEP-utilising enzyme, PEP-binding domain); PF05524.14(PEP-utilisers_N:PEP-utilising enzyme, N-terminal); PF00391.24(PEP-utilizers:PEP-utilising enzyme, mobile domain)	CYT	24	54	63.2	421	High
A0A1E7E9Y5	1.136	0.184	0.05467	no change	no	23444996691	22310379534	24687201698	23500000000	28531122017	25297857896	26172981693	26700000000	MULTISPECIES: 30S ribosomal protein S2 [Listeria]	K02967	RP-S2, MRPS2, rpsB	GO:0044238(biological_process:primary metabolic process); GO:0015935(cellular_component:small ribosomal subunit); GO:0044249(biological_process:cellular biosynthetic process); GO:0034641(biological_process:cellular nitrogen compound metabolic process); GO	map03010(Ribosome)	COG0052(J:Translation, ribosomal structure and biogenesis)	PF00318.21(Ribosomal_S2:Ribosomal protein S2)	CYT	15	70	28.3	327	High
D7PCF1	1.78	0.8319	0.04555	up	yes	17244679767	17721139331	19016644016	18000000000	38222473167	35422314165	22434405720	32000000000	AAA domain-containing protein [Listeria monocytogenes]	K04086	clpL	GO:0043168(molecular_function:anion binding); GO:0016787(molecular_function:hydrolase activity); GO:0032553(molecular_function:ribonucleotide binding); GO:0030554(molecular_function:adenyl nucleotide binding); GO:0035639(molecular_function:purine ribonucl		COG0542(S:Function unknown)	PF07724.15(AAA_2:AAA domain (Cdc48 subfamily)); PF17871.2(AAA_lid_9:AAA lid domain); PF00004.30(AAA:ATPase family associated with various cellular activities (AAA)); PF10431.10(ClpB_D2-small:C-terminal, D2-small domain, of ClpB protein); PF07728.15(AAA_5:	CYT	32	66	77.8	623	High
A0A6Z3X6P1	1.092	0.127	0.5919	no change	no	22763672865	25372487185	20941559642	23000000000	24196594286	19775473843	31460743036	25100000000	PTS fructose transporter subunit IIC [Listeria monocytogenes]	K02768	fruB	GO:0003674(molecular_function:molecular_function); GO:0015291(molecular_function:secondary active transmembrane transporter activity); GO:0031224(cellular_component:intrinsic component of membrane); GO:0005575(cellular_component:cellular_component); GO:00	map02060(Phosphotransferase system (PTS)); map00051(Fructose and mannose metabolism)	COG1445(S:Function unknown); COG1762(S:Function unknown)	PF00359.23(PTS_EIIA_2:Phosphoenolpyruvate-dependent sugar phosphotransferase system, EIIA 2); PF02378.19(PTS_EIIC:Phosphotransferase system, EIIC); PF02302.18(PTS_IIB:PTS system, Lactose/Cellobiose specific IIB subunit)	CYT	16	45	66.1	442	High
A0A3T1TW80	1.008	0.0115	0.9237	no change	no	21484252116	24151920028	25122281084	23600000000	22585664940	22043800268	26687352797	23800000000	DNA-directed RNA polymerase subunit beta' [Listeria monocytogenes]	K03046	rpoC	GO:0003676(molecular_function:nucleic acid binding); GO:0034062(molecular_function:RNA polymerase activity); GO:0090304(biological_process:nucleic acid metabolic process); GO:0044249(biological_process:cellular biosynthetic process); GO:0034641(biological	map03020(RNA polymerase)	COG0086(C:Energy production and conversion)	PF04997.13(RNA_pol_Rpb1_1:RNA polymerase Rpb1, domain 1); PF04998.18(RNA_pol_Rpb1_5:RNA polymerase Rpb1, domain 5); PF00623.21(RNA_pol_Rpb1_2:RNA polymerase Rpb1, domain 2); PF04983.19(RNA_pol_Rpb1_3:RNA polymerase Rpb1, domain 3); PF05000.18(RNA_pol_Rpb1	CYT	54	67	134.7	917	High
A0A6V8Y2J9	1.58	0.6599	0.01382	up	yes	18680545357	14906079756	20480498550	18000000000	31500669532	28881191667	25035417939	28500000000	glycine cleavage system protein GcvH [Listeria monocytogenes]	K02437	gcvH, GCSH	GO:0006546(biological_process:glycine catabolic process); GO:0019752(biological_process:carboxylic acid metabolic process); GO:1990204(cellular_component:oxidoreductase complex); GO:0009063(biological_process:cellular amino acid catabolic process); GO:000	map00630(Glyoxylate and dicarboxylate metabolism); map00260(Glycine, serine and threonine metabolism)	COG0509(E:Amino acid transport and metabolism)	PF01597.20(GCV_H:Glycine cleavage H-protein)	CYT	8	72	13.8	123	High
A0A6W2M8B8	1.106	0.1454	0.08179	no change	no	20906281060	22861006670	22111185952	22000000000	25860340026	23036953013	23968138867	24300000000	30S ribosomal protein S5 [Listeria monocytogenes]	K02988	RP-S5, MRPS5, rpsE	GO:0044238(biological_process:primary metabolic process); GO:0003676(molecular_function:nucleic acid binding); GO:0044249(biological_process:cellular biosynthetic process); GO:0034641(biological_process:cellular nitrogen compound metabolic process); GO:00	map03010(Ribosome)	COG0098(J:Translation, ribosomal structure and biogenesis)	PF00333.21(Ribosomal_S5:Ribosomal protein S5, N-terminal domain); PF03719.16(Ribosomal_S5_C:Ribosomal protein S5, C-terminal domain)	CYT	10	66	17.5	284	High
Q8Y4I3	1.292	0.3696	0.4142	up	no	20944013366	17249150004	20955470265	19700000000	27255553335	35237606370	13945864538	25500000000	Triosephosphate isomerase [Listeria monocytogenes]	K01803	TPI, tpiA	GO:0044281(biological_process:small molecule metabolic process); GO:0044282(biological_process:small molecule catabolic process); GO:0044283(biological_process:small molecule biosynthetic process); GO:0016861(molecular_function:intramolecular oxidoreducta	map00010(Glycolysis / Gluconeogenesis); map00051(Fructose and mannose metabolism); map00710(Carbon fixation in photosynthetic organisms); map00562(Inositol phosphate metabolism)	COG0149(O:Posttranslational modification, protein turnover, chaperones)	PF00121.19(TIM:Triosephosphate isomerase)	CYT	5	79	26.9	523	High
A0A6Z6H405	1.163	0.2179	0.06604	no change	no	21283377200	18591610693	21996378055	20600000000	25667436324	23231097262	23044501931	24000000000	30S ribosomal protein S4 [Listeria monocytogenes]	K02986	RP-S4, rpsD	GO:0034250(biological_process:positive regulation of cellular amide metabolic process); GO:0006450(biological_process:regulation of translational fidelity); GO:0080090(biological_process:regulation of primary metabolic process); GO:0019222(biological_proc	map03010(Ribosome)	COG0522(J:Translation, ribosomal structure and biogenesis)	PF00163.20(Ribosomal_S4:Ribosomal protein S4/S9 N-terminal domain); PF01479.26(S4:S4 domain)	CYT	12	64	22.8	303	High
A0A6Z4L6I4	1	0	0.9963	no change	no	21152297000	25134086968	20238937146	22200000000	20856517258	23319322149	22374444357	22200000000	Putative peptidyl-prolyl cis-trans isomerase [Listeria monocytogenes serotype 4b str. LL195]	K03768	PPIB, ppiB	GO:0006457(biological_process:protein folding); GO:0016853(molecular_function:isomerase activity); GO:0009987(biological_process:cellular process); GO:0140096(molecular_function:catalytic activity, acting on a protein); GO:0016859(molecular_function:cis-t		COG0652(S:Function unknown)	PF00160.22(Pro_isomerase:Cyclophilin type peptidyl-prolyl cis-trans isomerase/CLD)	CYT	9	71	21.2	277	High
A0A241SLZ7	0.9315	-0.1024	0.5701	no change	no	20194009024	26183112249	21913813571	22800000000	21176331446	18119238053	24316824477	21200000000	MULTISPECIES: 50S ribosomal protein L11 [Listeria]	K02867	RP-L11, MRPL11, rplK	GO:0044238(biological_process:primary metabolic process); GO:0015934(cellular_component:large ribosomal subunit); GO:0034645(biological_process:cellular macromolecule biosynthetic process); GO:0022625(cellular_component:cytosolic large ribosomal subunit);	map03010(Ribosome)	COG0080(J:Translation, ribosomal structure and biogenesis)	PF03946.15(Ribosomal_L11_N:Ribosomal protein L11, N-terminal domain); PF00298.20(Ribosomal_L11:Ribosomal protein L11, RNA binding domain)	CYT	6	52	14.9	218	High
A0A418RZ08	1.172	0.229	0.05551	no change	no	20717471055	17642864804	21555379593	20000000000	24165145288	22496131306	23573177448	23400000000	NADP-dependent phosphogluconate dehydrogenase [Listeria monocytogenes]	K00033	PGD, gnd, gntZ	GO:0006739(biological_process:NADP metabolic process); GO:0019752(biological_process:carboxylic acid metabolic process); GO:0046177(biological_process:D-gluconate catabolic process); GO:0044248(biological_process:cellular catabolic process); GO:0006098(bi	map00480(Glutathione metabolism); map00030(Pentose phosphate pathway)	COG0362(G:Carbohydrate transport and metabolism)	PF00393.20(6PGD:6-phosphogluconate dehydrogenase, C-terminal domain); PF03446.16(NAD_binding_2:NAD binding domain of 6-phosphogluconate dehydrogenase); PF01210.24(NAD_Gly3P_dh_N:NAD-dependent glycerol-3-phosphate dehydrogenase N-terminus)	CYT	29	73	52.4	467	High
A0A3H4IWD9	0.8946	-0.1607	0.1533	no change	no	23996092980	21338070319	22667614608	22700000000	18791465557	19573520743	22472275643	20300000000	septum site-determining protein DivIVA [Listeria monocytogenes]	K04074	divIVA	GO:0005737(cellular_component:cytoplasm); GO:0016787(molecular_function:hydrolase activity); GO:0009987(biological_process:cellular process); GO:0005575(cellular_component:cellular_component); GO:0003824(molecular_function:catalytic activity); GO:0003674(		COG3599(D:Cell cycle control, cell division, chromosome partitioning)	PF05103.14(DivIVA:DivIVA protein)	CYT	15	76	20.3	314	High
A0A0B8R0W0	0.9225	-0.1164	0.2274	no change	no	21363861538	22699615997	22517425565	22200000000	20523099149	18487856651	22410051153	20500000000	30S ribosomal protein S7 [Listeria monocytogenes str. Scott A]	K02992	RP-S7, MRPS7, rpsG	GO:0022607(biological_process:cellular component assembly); GO:0022627(cellular_component:cytosolic small ribosomal subunit); GO:0043933(biological_process:macromolecular complex subunit organization); GO:1901363(molecular_function:heterocyclic compound b	map03010(Ribosome)	COG0049(J:Translation, ribosomal structure and biogenesis)	PF00177.22(Ribosomal_S7:Ribosomal protein S7p/S5e)	CYT	10	52	18.4	227	High
A0A5K1PRF2	0.9847	-0.02224	0.8652	no change	no	20347780921	19619496893	20904405385	20300000000	18219372775	18343954785	23366362625	20000000000	acetate kinase [Listeria monocytogenes 08-5578]	K00925	ackA	GO:0009165(biological_process:nucleotide biosynthetic process); GO:0044281(biological_process:small molecule metabolic process); GO:1901362(biological_process:organic cyclic compound biosynthetic process); GO:1901363(molecular_function:heterocyclic compou	map00680(Methane metabolism); map00720(Carbon fixation pathways in prokaryotes); map00640(Propanoate metabolism); map00620(Pyruvate metabolism); map00430(Taurine and hypotaurine metabolism)	COG0282(E:Amino acid transport and metabolism)	PF00871.18(Acetate_kinase:Acetokinase family)	CYT	20	65	44.7	429	High
A0A6W3YAH8	0.9477	-0.0775	0.5363	no change	no	18564314665	23289385481	20115916779	20700000000	19267919028	18441352331	21041279163	19600000000	50S ribosomal protein L1 [Listeria monocytogenes]	K02863	RP-L1, MRPL1, rplA	GO:0044238(biological_process:primary metabolic process); GO:0015934(cellular_component:large ribosomal subunit); GO:0080090(biological_process:regulation of primary metabolic process); GO:0019222(biological_process:regulation of metabolic process); GO:00	map03010(Ribosome)	COG0081(J:Translation, ribosomal structure and biogenesis)	PF00687.22(Ribosomal_L1:Ribosomal protein L1p/L10e family)	CYT	12	54	24.5	383	High
A0A6X6PG78	1.995	0.9964	0.1005	up	no	12596890219	14006985399	12780462126	13100000000	30406350518	34056668955	14123548462	26200000000	MULTISPECIES: FAD-dependent oxidoreductase [Bacilli]			GO:0042592(biological_process:homeostatic process); GO:0003674(molecular_function:molecular_function); GO:0005488(molecular_function:binding); GO:0043167(molecular_function:ion binding); GO:1901363(molecular_function:heterocyclic compound binding); GO:190		COG0446(S:Function unknown)	PF07992.15(Pyr_redox_2:Pyridine nucleotide-disulphide oxidoreductase); PF00070.28(Pyr_redox:Pyridine nucleotide-disulphide oxidoreductase); PF02852.23(Pyr_redox_dim:Pyridine nucleotide-disulphide oxidoreductase, dimerisation domain); PF13738.7(Pyr_redox_3	CYT	12	36	49.1	346	High
A0A684C103	0.9013	-0.1499	0.5082	no change	no	18877759245	24673353442	18420261687	20700000000	16001422336	17440232989	22431812975	18600000000	50S ribosomal protein L5 [Listeria monocytogenes]	K02931	RP-L5, MRPL5, rplE	GO:0044238(biological_process:primary metabolic process); GO:0003676(molecular_function:nucleic acid binding); GO:0043226(cellular_component:organelle); GO:0044249(biological_process:cellular biosynthetic process); GO:0043229(cellular_component:intracellu	map03010(Ribosome)	COG0094(J:Translation, ribosomal structure and biogenesis)	PF00673.22(Ribosomal_L5_C:ribosomal L5P family C-terminus); PF00281.20(Ribosomal_L5:Ribosomal protein L5)	CYT	1	4	20.1	15	Medium
A0A3Q0NHA4	1.012	0.01721	0.8028	no change	no	18982906258	20142448715	19005526974	19400000000	19057160881	18570055037	21225038070	19600000000	AtpD [Listeria monocytogenes]	K02112	ATPF1B, atpD	GO:0005261(molecular_function:cation channel activity); GO:0009165(biological_process:nucleotide biosynthetic process); GO:0044281(biological_process:small molecule metabolic process); GO:1901362(biological_process:organic cyclic compound biosynthetic pro	map00195(Photosynthesis); map00190(Oxidative phosphorylation)	COG0055(C:Energy production and conversion)	PF00006.26(ATP-synt_ab:ATP synthase alpha/beta family, nucleotide-binding domain); PF02874.24(ATP-synt_ab_N:ATP synthase alpha/beta family, beta-barrel domain)	CYT	28	82	51.6	544	High
A0A6X3VRX7	1.171	0.2277	0.0817	no change	no	16572576152	20097079045	16266158969	17600000000	21523423152	20320309571	20140020133	20700000000	50S ribosomal protein L27 [Listeria monocytogenes]	K02899	RP-L27, MRPL27, rpmA	GO:0044238(biological_process:primary metabolic process); GO:0015934(cellular_component:large ribosomal subunit); GO:0022625(cellular_component:cytosolic large ribosomal subunit); GO:0043232(cellular_component:intracellular non-membrane-bounded organelle)	map03010(Ribosome)	COG0211(J:Translation, ribosomal structure and biogenesis)	PF01016.20(Ribosomal_L27:Ribosomal L27 protein)	CYT	5	46	10.5	141	High
A0A241SL67	1.207	0.2714	0.3129	up	no	17766779244	17986611640	15680725237	17100000000	20829506409	25759164902	15453192043	20700000000	50S ribosomal protein L25/general stress protein Ctc [Listeria monocytogenes]	K02897	RP-L25, rplY	GO:0044238(biological_process:primary metabolic process); GO:0015934(cellular_component:large ribosomal subunit); GO:0003676(molecular_function:nucleic acid binding); GO:0022625(cellular_component:cytosolic large ribosomal subunit); GO:0043232(cellular_co	map03010(Ribosome)	COG1825(J:Translation, ribosomal structure and biogenesis)	PF14693.7(Ribosomal_TL5_C:Ribosomal protein TL5, C-terminal domain); PF01386.20(Ribosomal_L25p:Ribosomal L25p family)	CYT	12	73	22.6	240	High
A0A6X3MSC4	0.5771	-0.7931	0.004974	down	yes	21529297646	26428679051	23622636508	23900000000	11691838563	14163410563	15463796344	13800000000	DUF1797 domain-containing protein [Listeria monocytogenes]					COG4703(S:Function unknown)	PF08796.11(DUF1797:Protein of unknown function (DUF1797))	CYT	3	56	9	214	High
A0A5M3EY37	0.4948	-1.015	0.01724	down	yes	23522191591	28791000193	22743942336	25000000000	8798311882	10887220709	17447256789	12400000000	tRNA (uridine(34)/cytosine(34)/5-carboxymethylaminomethyluridine(34)-2'-O)-methyltransferase TrmL [Listeria monocytogenes]	K03216	trmL, cspR	GO:0008175(molecular_function:tRNA methyltransferase activity); GO:0009451(biological_process:RNA modification); GO:0090304(biological_process:nucleic acid metabolic process); GO:0034641(biological_process:cellular nitrogen compound metabolic process); GO		COG0219(J:Translation, ribosomal structure and biogenesis)	PF00588.20(SpoU_methylase:SpoU rRNA Methylase family)	CYT	10	82	19.6	76	High
A0A6W3RFG2	1.306	0.3852	0.05932	up	no	16949789867	13677226293	17855199455	16200000000	23877237820	19985732805	19424401101	21100000000	50S ribosomal protein L23 [Listeria monocytogenes]	K02892	RP-L23, MRPL23, rplW	GO:0044238(biological_process:primary metabolic process); GO:0015934(cellular_component:large ribosomal subunit); GO:0034645(biological_process:cellular macromolecule biosynthetic process); GO:0022625(cellular_component:cytosolic large ribosomal subunit);	map03010(Ribosome)	COG0089(J:Translation, ribosomal structure and biogenesis)	PF00276.21(Ribosomal_L23:Ribosomal protein L23)	CYT	8	55	10.9	210	High
A0A0H3GFY0	1.063	0.08814	0.5607	no change	no	16250640463	19927970805	17786653853	18000000000	19986472783	16327550009	21039566894	19100000000	MULTISPECIES: 30S ribosomal protein S13 [Listeria]	K02952	RP-S13, rpsM	GO:0044238(biological_process:primary metabolic process); GO:0003676(molecular_function:nucleic acid binding); GO:1901363(molecular_function:heterocyclic compound binding); GO:0044249(biological_process:cellular biosynthetic process); GO:0043229(cellular_	map03010(Ribosome)	COG0099(J:Translation, ribosomal structure and biogenesis)	PF00416.23(Ribosomal_S13:Ribosomal protein S13/S18)	CYT	7	55	13.7	174	High
A0A241ST34	1.164	0.2191	0.06797	no change	no	18056702601	16636600410	16654857942	17100000000	21991653388	18904102010	18894008624	19900000000	ribosomal protein L29 [Listeria monocytogenes str. 1/2a F6854] [Listeria monocytogenes serotype 1/2a str. F6854]	K02904	RP-L29, rpmC	GO:0044238(biological_process:primary metabolic process); GO:0015934(cellular_component:large ribosomal subunit); GO:0022625(cellular_component:cytosolic large ribosomal subunit); GO:0044249(biological_process:cellular biosynthetic process); GO:0043229(ce	map03010(Ribosome)	COG0255(J:Translation, ribosomal structure and biogenesis)	PF00831.24(Ribosomal_L29:Ribosomal L29 protein)	CYT	4	56	7.4	106	High
A0A6Z7H8N9	0.8623	-0.2137	0.2065	no change	no	17843467488	20755887656	17371791270	18700000000	14658445241	14864243695	18757238340	16100000000	GTP-sensing pleiotropic transcriptional regulator CodY [Listeria monocytogenes]	K03706	codY	GO:0017076(molecular_function:purine nucleotide binding); GO:0009892(biological_process:negative regulation of metabolic process); GO:0080090(biological_process:regulation of primary metabolic process); GO:0019222(biological_process:regulation of metaboli		COG4465(K:Transcription)	PF06018.15(CodY:CodY GAF-like domain); PF08222.12(HTH_CodY:CodY helix-turn-helix domain)	CYT	14	56	28.7	235	High
A0A3Q0NEX3	1.436	0.5221	0.01574	up	yes	14472159106	14421309337	13802747291	14200000000	22434001163	21428536412	17442507761	20400000000	universal stress protein [Listeria monocytogenes]			GO:0005737(cellular_component:cytoplasm); GO:0005575(cellular_component:cellular_component); GO:0110165(cellular_component:cellular anatomical entity)		COG0589(T:Signal transduction mechanisms)	PF00582.27(Usp:Universal stress protein family)	CYT	11	81	16.9	335	High
A0A630FES1	1.436	0.5221	0.0127	up	yes	12754407928	13285342653	14999864414	13700000000	21131935086	20571243212	17243706362	19600000000	acetolactate synthase AlsS [Listeria monocytogenes]	K01652	E2.2.1.6L, ilvB, ilvG, ilvI	GO:0000287(molecular_function:magnesium ion binding); GO:0019751(biological_process:polyol metabolic process); GO:0034311(biological_process:diol metabolic process); GO:0003674(molecular_function:molecular_function); GO:0005488(molecular_function:binding)	map00660(C5-Branched dibasic acid metabolism); map00290(Valine, leucine and isoleucine biosynthesis); map00770(Pantothenate and CoA biosynthesis); map00650(Butanoate metabolism)	COG0028(E:Amino acid transport and metabolism)	PF02776.19(TPP_enzyme_N:Thiamine pyrophosphate enzyme, N-terminal TPP binding domain); PF02775.22(TPP_enzyme_C:Thiamine pyrophosphate enzyme, C-terminal TPP binding domain); PF00205.23(TPP_enzyme_M:Thiamine pyrophosphate enzyme, central domain)	CYT	13	81	61.7	660	High
A0A3T1U318	1.009	0.01293	0.8871	no change	no	16298206950	15424091518	17640593543	16500000000	15915225257	15790987313	18105955673	16600000000	F0F1 ATP synthase subunit alpha [Listeria monocytogenes]	K02111	ATPF1A, atpA	GO:0005261(molecular_function:cation channel activity); GO:0009165(biological_process:nucleotide biosynthetic process); GO:0044281(biological_process:small molecule metabolic process); GO:1901362(biological_process:organic cyclic compound biosynthetic pro	map00195(Photosynthesis); map00190(Oxidative phosphorylation)	COG0056(C:Energy production and conversion)	PF00006.26(ATP-synt_ab:ATP synthase alpha/beta family, nucleotide-binding domain); PF00306.28(ATP-synt_ab_C:ATP synthase alpha/beta chain, C terminal domain); PF02874.24(ATP-synt_ab_N:ATP synthase alpha/beta family, beta-barrel domain)	CYT	17	43	55.1	334	High
A0A0H3GDB3	0.9261	-0.1108	0.2172	no change	no	17842623047	17746632920	15556702517	17000000000	14945311296	16264254458	16166822159	15800000000	MULTISPECIES: flavodoxin [Listeria]	K03839	fldA, nifF, isiB	GO:0043168(molecular_function:anion binding); GO:0043167(molecular_function:ion binding); GO:0097367(molecular_function:carbohydrate derivative binding); GO:0097159(molecular_function:organic cyclic compound binding); GO:0000166(molecular_function:nucleot		COG0716(C:Energy production and conversion)	PF00258.26(Flavodoxin_1:Flavodoxin); PF12724.8(Flavodoxin_5:Flavodoxin domain); PF12641.8(Flavodoxin_3:Flavodoxin domain)	CYT	6	40	16.4	161	High
C1KV85	1.041	0.05797	0.551	no change	no	14597508570	16265821567	14538875285	15100000000	16981879442	14363444585	15905154251	15800000000	30S ribosomal protein S6 [Listeria monocytogenes]	K02990	RP-S6, MRPS6, rpsF	GO:0044238(biological_process:primary metabolic process); GO:0022627(cellular_component:cytosolic small ribosomal subunit); GO:0043232(cellular_component:intracellular non-membrane-bounded organelle); GO:0043226(cellular_component:organelle); GO:0044249(b	map03010(Ribosome)	COG0360(J:Translation, ribosomal structure and biogenesis)	PF01250.18(Ribosomal_S6:Ribosomal protein S6)	CYT	10	75	11.5	160	High
A0A3T1TY63	1.125	0.1699	0.2512	no change	no	16495173760	13365631856	13628559680	14500000000	14943008223	18034441623	15954800113	16300000000	FMN-dependent NADH-azoreductase [Listeria monocytogenes]	K01118	acpD, azoR	GO:0043168(molecular_function:anion binding); GO:0036094(molecular_function:small molecule binding); GO:0009055(molecular_function:electron carrier activity); GO:0016651(molecular_function:oxidoreductase activity, acting on NAD(P)H); GO:0097367(molecular_		COG1182(I:Lipid transport and metabolism)	PF02525.18(Flavodoxin_2:Flavodoxin-like fold); PF03358.16(FMN_red:NADPH-dependent FMN reductase)	CYT	12	86	23.1	231	High
A0A0B8R4B6	1.079	0.1097	0.3886	no change	no	14582535411	15426140606	13368969206	14500000000	16313430403	16910944522	13587054677	15600000000	MULTISPECIES: DUF47 domain-containing protein [Listeria]	K07220	K07220			COG1392(P:Inorganic ion transport and metabolism)	PF01865.17(PhoU_div:Protein of unknown function DUF47)	CYT	13	71	22.5	300	High
A0A6Y6RWB1	1.089	0.123	0.3701	no change	no	14293782209	14100492680	13854173037	14100000000	15190382971	17540620704	13272593900	15300000000	dipeptidase PepV [Listeria monocytogenes]	K01439	dapE	GO:0005488(molecular_function:binding); GO:0044283(biological_process:small molecule biosynthetic process); GO:0043169(molecular_function:cation binding); GO:0019752(biological_process:carboxylic acid metabolic process); GO:0044249(biological_process:cell	map00300(Lysine biosynthesis)	COG0624(E:Amino acid transport and metabolism)	PF01546.29(Peptidase_M20:Peptidase family M20/M25/M40); PF07687.15(M20_dimer:Peptidase dimerisation domain)	CYT	9	77	51.9	687	High
A0A6X0TFX6	1.79	0.84	0.01558	up	yes	12257272518	9364568045	9975232271	10500000000	22114029452	18746932006	15677227098	18800000000	50S ribosomal protein L2 [Listeria monocytogenes]	K02886	RP-L2, MRPL2, rplB	GO:0044238(biological_process:primary metabolic process); GO:0015934(cellular_component:large ribosomal subunit); GO:0003676(molecular_function:nucleic acid binding); GO:0022625(cellular_component:cytosolic large ribosomal subunit); GO:0044249(biological_	map03010(Ribosome)	COG0090(J:Translation, ribosomal structure and biogenesis)	PF03947.19(Ribosomal_L2_C:Ribosomal Proteins L2, C-terminal domain); PF00181.24(Ribosomal_L2:Ribosomal Proteins L2, RNA binding domain)	CYT	13	48	30.5	277	High
A0A6W4HL24	1.299	0.3774	0.1102	up	no	13552052640	9175831166	14742551486	12500000000	17509290882	16022531922	15153072914	16200000000	Fe-S cluster assembly ATPase SufC [Listeria monocytogenes]	K09013	sufC	GO:0035639(molecular_function:purine ribonucleoside triphosphate binding); GO:0003674(molecular_function:molecular_function); GO:0005488(molecular_function:binding); GO:0016887(molecular_function:ATPase activity); GO:0043167(molecular_function:ion binding		COG0396(O:Posttranslational modification, protein turnover, chaperones)	PF00005.28(ABC_tran:ABC transporter); PF02463.20(SMC_N:RecF/RecN/SMC N terminal domain)	CYT	14	60	29.2	346	High
A0A6X3S5X6	1.244	0.315	0.05892	up	no	13720442995	13147142131	10647203299	12500000000	16739694464	15534437945	14380251984	15600000000	asparagine--tRNA ligase [Listeria monocytogenes]	K01893	NARS, asnS	GO:0035639(molecular_function:purine ribonucleoside triphosphate binding); GO:0019752(biological_process:carboxylic acid metabolic process); GO:0090304(biological_process:nucleic acid metabolic process); GO:0034641(biological_process:cellular nitrogen com	map00970(Aminoacyl-tRNA biosynthesis)	COG0017(J:Translation, ribosomal structure and biogenesis)	PF00152.21(tRNA-synt_2:tRNA synthetases class II (D, K and N)); PF01336.26(tRNA_anti-codon:OB-fold nucleic acid binding domain)	CYT	19	61	49	257	High
A0A0E0UZF6	0.9358	-0.09573	0.3032	no change	no	13878686568	15487522288	14060451102	14500000000	14728138326	13130840115	12787363793	13500000000	MULTISPECIES: 50S ribosomal protein L13 [Listeria]	K02871	RP-L13, MRPL13, rplM	GO:0044238(biological_process:primary metabolic process); GO:0015934(cellular_component:large ribosomal subunit); GO:0080090(biological_process:regulation of primary metabolic process); GO:0019222(biological_process:regulation of metabolic process); GO:00	map03010(Ribosome)	COG0102(J:Translation, ribosomal structure and biogenesis)	PF00572.19(Ribosomal_L13:Ribosomal protein L13)	CYT	8	61	16.2	178	High
A0A0E1R8Z3	0.9971	-0.00419	0.9726	no change	no	12757901754	15858269205	13350782287	14000000000	14955398747	12814285333	14072788146	13900000000	SSU ribosomal protein S10p [Listeria monocytogenes J0161]	K02946	RP-S10, MRPS10, rpsJ	GO:0044238(biological_process:primary metabolic process); GO:0003676(molecular_function:nucleic acid binding); GO:0043232(cellular_component:intracellular non-membrane-bounded organelle); GO:0043226(cellular_component:organelle); GO:0044249(biological_pro	map03010(Ribosome)	COG0051(J:Translation, ribosomal structure and biogenesis)	PF00338.23(Ribosomal_S10:Ribosomal protein S10p/S20e)	CYT	8	54	14.3	117	High
A0A6W3ZT27	1.325	0.406	0.1951	up	no	14300615380	8752453388	12271623700	11800000000	16854787373	17942105255	11959323383	15600000000	septation protein spoVG [Listeria monocytogenes]	K06412	spoVG	GO:0032502(biological_process:developmental process); GO:0030154(biological_process:cell differentiation); GO:0032506(biological_process:cytokinetic process); GO:0000003(biological_process:reproduction); GO:0000917(biological_process:barrier septum assemb		COG2088(C:Energy production and conversion)	PF04026.13(SpoVG:SpoVG)	CYT	5	60	11.4	468	High
A0A0E1Y122	1.081	0.1124	0.05912	no change	no	12414323738	13231885747	13482489929	13000000000	14290665739	13616315405	14382538346	14100000000	50S ribosomal protein L6 [Listeria monocytogenes]	K02933	RP-L6, MRPL6, rplF	GO:0044238(biological_process:primary metabolic process); GO:0015934(cellular_component:large ribosomal subunit); GO:0034645(biological_process:cellular macromolecule biosynthetic process); GO:0022625(cellular_component:cytosolic large ribosomal subunit);	map03010(Ribosome)	COG0097(J:Translation, ribosomal structure and biogenesis)	PF00347.24(Ribosomal_L6:Ribosomal protein L6)	CYT	3	74	15.9	305	High
A0A241STI4	1.626	0.7013	0.05686	up	no	11634701655	8433065959	10703030986	10300000000	20469970188	16814412607	12756509904	16700000000	30S ribosomal protein S19 [Listeria monocytogenes 08-5578]	K02965	RP-S19, rpsS	GO:0022607(biological_process:cellular component assembly); GO:0015935(cellular_component:small ribosomal subunit); GO:0043933(biological_process:macromolecular complex subunit organization); GO:0000028(biological_process:ribosomal small subunit assembly)	map03010(Ribosome)	COG0185(J:Translation, ribosomal structure and biogenesis)	PF00203.22(Ribosomal_S19:Ribosomal protein S19)	CYT	6	49	12	188	High
Q8Y496	0.8968	-0.1571	0.4269	no change	no	13387503816	12404039075	15791853418	13900000000	13274481272	14084312591	9919997436	12400000000	GW domain-containing glycosaminoglycan-binding protein [Listeria monocytogenes]	K13731;K01447	inlB;xlyAB	GO:0030203(biological_process:glycosaminoglycan metabolic process); GO:0008745(molecular_function:N-acetylmuramoyl-L-alanine amidase activity); GO:0006807(biological_process:nitrogen compound metabolic process); GO:0003674(molecular_function:molecular_fun	map05100(Bacterial invasion of epithelial cells)	COG5632(M:Cell wall/membrane/envelope biogenesis)	PF13457.7(GW:GW (Gly-Tryp) dipeptide domain); PF01510.26(Amidase_2:N-acetylmuramoyl-L-alanine amidase)	EXC	25	62	102.3	446	High
A0A6W8JYY8	1.075	0.1043	0.2967	no change	no	12852035242	13139199445	11455153522	12500000000	13963497447	14023798131	12258271302	13400000000	septation protein spoVG [Listeria monocytogenes]	K06412	spoVG	GO:0032502(biological_process:developmental process); GO:0030154(biological_process:cell differentiation); GO:0032506(biological_process:cytokinetic process); GO:0000003(biological_process:reproduction); GO:0000917(biological_process:barrier septum assemb		COG2088(M:Cell wall/membrane/envelope biogenesis)	PF04026.13(SpoVG:SpoVG)	CYT	5	56	11.3	167	High
A0A6V8Y0V5	1.264	0.338	0.02286	up	yes	10135391633	12058231682	11652126802	11300000000	13673299573	13675355602	15435025595	14300000000	NAD(P)/FAD-dependent oxidoreductase [Listeria monocytogenes]	K03885	ndh	GO:0003824(molecular_function:catalytic activity); GO:0003674(molecular_function:molecular_function); GO:0016491(molecular_function:oxidoreductase activity)	map00190(Oxidative phosphorylation)	COG1252(S:Function unknown)	PF07992.15(Pyr_redox_2:Pyridine nucleotide-disulphide oxidoreductase); PF00070.28(Pyr_redox:Pyridine nucleotide-disulphide oxidoreductase); PF01266.25(DAO:FAD dependent oxidoreductase)	CYT	17	50	44	278	High
A0A0E1RD34	1.197	0.2594	0.1418	no change	no	10782350987	13191569088	10607981809	11500000000	15550993088	12423058418	13420713609	13800000000	MULTISPECIES: 50S ribosomal protein L21 [Listeria]	K02888	RP-L21, MRPL21, rplU	GO:0044238(biological_process:primary metabolic process); GO:0003676(molecular_function:nucleic acid binding); GO:0043232(cellular_component:intracellular non-membrane-bounded organelle); GO:0043226(cellular_component:organelle); GO:0044249(biological_pro	map03010(Ribosome)	COG0261(J:Translation, ribosomal structure and biogenesis)	PF00829.22(Ribosomal_L21p:Ribosomal prokaryotic L21 protein)	CYT	5	57	11.2	125	High
A0A6W3SUL7	1.018	0.02574	0.8831	no change	no	13144590055	9924083675	14406229703	12500000000	13542841133	12651869241	11943721801	12700000000	NADH dehydrogenase FAD-containing subunit [Listeria monocytogenes]	K03885	ndh	GO:0016021(cellular_component:integral component of membrane); GO:0005575(cellular_component:cellular_component); GO:0003824(molecular_function:catalytic activity); GO:0003674(molecular_function:molecular_function); GO:0031224(cellular_component:intrinsic	map00190(Oxidative phosphorylation)	COG1252(S:Function unknown)	PF07992.15(Pyr_redox_2:Pyridine nucleotide-disulphide oxidoreductase); PF00070.28(Pyr_redox:Pyridine nucleotide-disulphide oxidoreductase); PF13454.7(NAD_binding_9:FAD-NAD(P)-binding)	CYT	22	44	70.3	418	High
A0A6X4PUY9	1.102	0.1401	0.3578	no change	no	11659339129	10532161792	13528999882	11900000000	14537019034	11861374630	12962796987	13100000000	50S ribosomal protein L19 [Listeria monocytogenes]	K02884	RP-L19, MRPL19, rplS	GO:0044238(biological_process:primary metabolic process); GO:0015934(cellular_component:large ribosomal subunit); GO:0022625(cellular_component:cytosolic large ribosomal subunit); GO:0043232(cellular_component:intracellular non-membrane-bounded organelle)	map03010(Ribosome)	COG0335(J:Translation, ribosomal structure and biogenesis)	PF01245.21(Ribosomal_L19:Ribosomal protein L19)	CYT	7	55	13.1	156	High
A0A6Z0YU28	1.224	0.2916	0.197	up	no	11744577203	9931714937	12079137770	11300000000	16042489829	14298138224	10973299490	13800000000	6-phosphofructokinase [Listeria monocytogenes]	K00850	pfkA, PFK	GO:0051289(biological_process:protein homotetramerization); GO:0061621(biological_process:canonical glycolysis); GO:0061620(biological_process:glycolytic process through glucose-6-phosphate); GO:0044281(biological_process:small molecule metabolic process)	map00051(Fructose and mannose metabolism); map00052(Galactose metabolism); map00680(Methane metabolism); map00010(Glycolysis / Gluconeogenesis); map03018(RNA degradation); map00030(Pentose phosphate pathway)	COG0205(G:Carbohydrate transport and metabolism)	PF00365.21(PFK:Phosphofructokinase)	CYT	15	58	34.4	279	High
A0A6W7MWA3	1.247	0.3185	0.03405	up	yes	10459132989	11047416015	11520193786	11000000000	15321293688	13122130903	12745505362	13700000000	50S ribosomal protein L17 [Listeria monocytogenes]	K02879	RP-L17, MRPL17, rplQ	GO:0044238(biological_process:primary metabolic process); GO:0015934(cellular_component:large ribosomal subunit); GO:0043232(cellular_component:intracellular non-membrane-bounded organelle); GO:0044249(biological_process:cellular biosynthetic process); GO	map03010(Ribosome)	COG0203(J:Translation, ribosomal structure and biogenesis)	PF01196.20(Ribosomal_L17:Ribosomal protein L17)	CYT	6	46	15.3	168	High
A0A6Z7UHL2	0.9863	-0.0199	0.8755	no change	no	12805769527	10924556146	13610150235	12400000000	12020663661	11361152361	13453870831	12300000000	polyribonucleotide nucleotidyltransferase [Listeria monocytogenes]	K00962	pnp, PNPT1	GO:0000287(molecular_function:magnesium ion binding); GO:0009892(biological_process:negative regulation of metabolic process); GO:0019222(biological_process:regulation of metabolic process); GO:0090304(biological_process:nucleic acid metabolic process); G	map03018(RNA degradation)	COG1185(J:Translation, ribosomal structure and biogenesis)	PF01138.22(RNase_PH:3' exoribonuclease family, domain 1); PF03725.16(RNase_PH_C:3' exoribonuclease family, domain 2); PF00575.24(S1:S1 RNA binding domain); PF03726.15(PNPase:Polyribonucleotide nucleotidyltransferase, RNA binding domain); PF00013.30(KH_1:K	CYT	38	60	79.6	435	High
A0A6Z4PCX0	1.192	0.2534	0.1734	no change	no	10145448211	13528555091	9851396299	11200000000	14357225532	13187167695	12451236017	13300000000	MULTISPECIES: 50S ribosomal protein L36 [Sedimentibacter]	K02919	RP-L36, MRPL36, rpmJ	GO:0044238(biological_process:primary metabolic process); GO:0043232(cellular_component:intracellular non-membrane-bounded organelle); GO:0044249(biological_process:cellular biosynthetic process); GO:0034641(biological_process:cellular nitrogen compound m	map03010(Ribosome)	COG0257(J:Translation, ribosomal structure and biogenesis)	PF00444.19(Ribosomal_L36:Ribosomal protein L36)	CYT	1	24	4.3	113	High
A0A0E1Y5X1	0.8846	-0.1769	0.2401	no change	no	12603021002	14876956736	11514427624	13000000000	11432043648	10745368538	12311448799	11500000000	putative transcriptional regulator, partial [Listeria monocytogenes FSL F2-208]					COG5503(S:Function unknown)	PF07288.12(DUF1447:Protein of unknown function (DUF1447))	CYT	3	88	8.7	289	High
Q71WF1	1.213	0.2786	0.114	up	no	11016960379	10287501699	11580295827	11000000000	15213424790	13210970361	11436422302	13300000000	MULTISPECIES: 50S ribosomal protein L22 [Listeria]	K02890	RP-L22, MRPL22, rplV	GO:0022607(biological_process:cellular component assembly); GO:0015934(cellular_component:large ribosomal subunit); GO:0034645(biological_process:cellular macromolecule biosynthetic process); GO:0022625(cellular_component:cytosolic large ribosomal subunit	map03010(Ribosome)	COG0091(J:Translation, ribosomal structure and biogenesis)	PF00237.20(Ribosomal_L22:Ribosomal protein L22p/L17e)	CYT	5	58	12.9	117	High
P0DJL9	1.187	0.2473	0.3483	no change	no	10820001786	11623149052	10099908352	10800000000	13260591953	15891330589	9480024676	12900000000	D-amino-acid transaminase [Listeria monocytogenes]	K00824	dat	GO:0005488(molecular_function:binding); GO:0005829(cellular_component:cytosol); GO:0046437(biological_process:D-amino acid biosynthetic process); GO:1901363(molecular_function:heterocyclic compound binding); GO:0019752(biological_process:carboxylic acid m	map00473(D-Alanine metabolism); map00472(D-Arginine and D-ornithine metabolism); map00310(Lysine degradation); map00360(Phenylalanine metabolism); map00330(Arginine and proline metabolism)	COG0115(M:Cell wall/membrane/envelope biogenesis)	PF01063.20(Aminotran_4:Amino-transferase class IV)	CYT	18	82	32.4	271	High
A0A0B8RFM2	1.301	0.3796	0.1429	up	no	10655039900	8172260884	12016852906	10300000000	15710209216	13072588088	11334870290	13400000000	30S ribosomal protein S15 [Listeria monocytogenes]	K02956	RP-S15, MRPS15, rpsO	GO:0044238(biological_process:primary metabolic process); GO:0015935(cellular_component:small ribosomal subunit); GO:1901363(molecular_function:heterocyclic compound binding); GO:0044249(biological_process:cellular biosynthetic process); GO:0043229(cellul	map03010(Ribosome)	COG0184(J:Translation, ribosomal structure and biogenesis)	PF00312.23(Ribosomal_S15:Ribosomal protein S15)	CYT	4	40	13.3	92	High
A0A6Z0CXP4	3.777	1.917	0.07885	up	no	4056193485	6843272957	3786575711	4900000000	22899764567	25422478949	7160730999	18500000000	extracellular solute-binding protein [Listeria monocytogenes]	K15770	cycB, ganO	GO:0015766(biological_process:disaccharide transport); GO:0055052(cellular_component:ATP-binding cassette (ABC) transporter complex, substrate-binding subunit-containing); GO:0030246(molecular_function:carbohydrate binding); GO:0098533(cellular_component:	map02010(ABC transporters)	COG2182(G:Carbohydrate transport and metabolism)	PF13416.7(SBP_bac_8:Bacterial extracellular solute-binding protein); PF01547.26(SBP_bac_1:Bacterial extracellular solute-binding protein); PF13531.7(SBP_bac_11:Bacterial extracellular solute-binding protein); PF13343.7(SBP_bac_6:Bacterial extracellular so	CYT	19	55	46	255	High
Q8Y822	1.127	0.1725	0.0107	no change	yes	10455815694	11073610333	11371108353	11000000000	12467624504	12063744442	12553192827	12400000000	glutamine-hydrolyzing GMP synthase [Listeria monocytogenes]	K01951	guaA, GMPS	GO:0009167(biological_process:purine ribonucleoside monophosphate metabolic process); GO:0009165(biological_process:nucleotide biosynthetic process); GO:0009163(biological_process:nucleoside biosynthetic process); GO:0009161(biological_process:ribonucleos	map00230(Purine metabolism)	COG0519(F:Nucleotide transport and metabolism)	PF00958.23(GMP_synt_C:GMP synthase C terminal domain); PF00117.29(GATase:Glutamine amidotransferase class-I); PF07722.14(Peptidase_C26:Peptidase C26); PF02540.18(NAD_synthase:NAD synthase)	CYT	26	72	58.1	395	High
A0A6Z7XZJ8	1.036	0.05102	0.7925	no change	no	12743374191	9550099409	12038163531	11400000000	11945203363	9942158435	13665354736	11900000000	ATP-dependent RNA helicase CshA [Listeria monocytogenes]	K05592	deaD, cshA	GO:0003676(molecular_function:nucleic acid binding); GO:0035639(molecular_function:purine ribonucleoside triphosphate binding); GO:0090304(biological_process:nucleic acid metabolic process); GO:0034641(biological_process:cellular nitrogen compound metabol	map03018(RNA degradation)	COG0513(L:Replication, recombination and repair)	PF00270.30(DEAD:DEAD/DEAH box helicase); PF00271.32(Helicase_C:Helicase conserved C-terminal domain); PF04851.16(ResIII:Type III restriction enzyme, res subunit)	CYT	26	63	52.5	439	High
A0A3T1U0G6	0.9175	-0.1242	0.3287	no change	no	11444747958	13656746919	11251211352	12100000000	10211330685	11656145213	11494966902	11100000000	hypothetical protein NT04LM_2284 [Listeria monocytogenes FSL F2-208]					COG3906(S:Function unknown)	PF06949.12(DUF1292:Protein of unknown function (DUF1292))	CYT	4	53	11.8	92	High
Q8Y4I4	1.412	0.4977	0.2353	up	no	11853093544	5895015901	10950864409	9570000000	15749100272	15543681808	9244247950	13500000000	2,3-bisphosphoglycerate-independent phosphoglycerate mutase [Listeria monocytogenes]	K15633	gpmI	GO:0019320(biological_process:hexose catabolic process); GO:0009259(biological_process:ribonucleotide metabolic process); GO:0009185(biological_process:ribonucleoside diphosphate metabolic process); GO:0046365(biological_process:monosaccharide catabolic p	map00680(Methane metabolism); map00010(Glycolysis / Gluconeogenesis); map00260(Glycine, serine and threonine metabolism)	COG0696(G:Carbohydrate transport and metabolism)	PF06415.14(iPGM_N:BPG-independent PGAM N-terminus (iPGM_N)); PF01676.19(Metalloenzyme:Metalloenzyme superfamily)	CYT	4	88	56.1	920	High
A0A6Z3KE66	0.8511	-0.2326	0.1476	no change	no	11473962716	14157190214	11437437507	12400000000	9566493796	10864752416	11139206432	10500000000	bifunctional tRNA lysidine(34) synthetase TilS/hypoxanthine phosphoribosyltransferase HprT [Listeria monocytogenes]	K15780	tilS-hprT	GO:0046129(biological_process:purine ribonucleoside biosynthetic process); GO:0009451(biological_process:RNA modification); GO:0009163(biological_process:nucleoside biosynthetic process); GO:0044283(biological_process:small molecule biosynthetic process);	map00230(Purine metabolism)	COG0037(D:Cell cycle control, cell division, chromosome partitioning)	PF01171.21(ATP_bind_3:PP-loop family); PF00156.28(Pribosyltran:Phosphoribosyl transferase domain); PF11734.9(TilS_C:TilS substrate C-terminal domain)	CYT	16	27	74.4	227	High
A0A6W3G584	0.9253	-0.112	0.5803	no change	no	10424732434	13494520996	11425897733	11800000000	10316906634	9233589356	13138331670	10900000000	rod shape-determining protein [Listeria monocytogenes]	K03569	mreB			COG1077(D:Cell cycle control, cell division, chromosome partitioning)	PF06723.14(MreB_Mbl:MreB/Mbl protein); PF00012.21(HSP70:Hsp70 protein); PF00022.20(Actin:Actin); PF14450.7(FtsA:Cell division protein FtsA); PF11104.9(PilM_2:Type IV pilus assembly protein PilM;)	CYT	18	58	35.5	283	High
A0A0H3GGI0	1.481	0.5666	0.0628	up	no	8003132995	9005778621	9769085994	8930000000	16136582900	12887147713	10629765513	13200000000	catalase [Listeria monocytogenes]	K03781	katE, CAT, catB, srpA	GO:0044248(biological_process:cellular catabolic process); GO:0042744(biological_process:hydrogen peroxide catabolic process); GO:0003674(molecular_function:molecular_function); GO:0005488(molecular_function:binding); GO:1901363(molecular_function:heteroc	map00630(Glyoxylate and dicarboxylate metabolism); map00380(Tryptophan metabolism)	COG0753(P:Inorganic ion transport and metabolism)	PF00199.20(Catalase:Catalase); PF06628.13(Catalase-rel:Catalase-related immune-responsive)	CYT	17	59	55.9	342	High
A0A3T1U0D9	0.9619	-0.05604	0.7266	no change	no	10441393040	12149178195	11251338538	11300000000	10477187572	9257373087	12809740978	10800000000	ATP-dependent metallopeptidase FtsH/Yme1/Tma family protein [Listeria monocytogenes]	K03798	ftsH, hflB	GO:0004176(molecular_function:ATP-dependent peptidase activity); GO:0017076(molecular_function:purine nucleotide binding); GO:0004175(molecular_function:endopeptidase activity); GO:0035639(molecular_function:purine ribonucleoside triphosphate binding); GO		COG0465(O:Posttranslational modification, protein turnover, chaperones)	PF01434.19(Peptidase_M41:Peptidase family M41); PF00004.30(AAA:ATPase family associated with various cellular activities (AAA)); PF06480.16(FtsH_ext:FtsH Extracellular); PF17862.2(AAA_lid_3:AAA+ lid domain)	CYT	27	49	76.2	360	High
A0A6V8XUP4	0.6887	-0.5381	0.04646	down	yes	11593477968	15825544287	11766012533	13100000000	8609184270	8673470344	9703159099	9000000000	ribosome recycling factor [Listeria monocytogenes]	K02838	frr, MRRF, RRF	GO:0044238(biological_process:primary metabolic process); GO:0043933(biological_process:macromolecular complex subunit organization); GO:0044249(biological_process:cellular biosynthetic process); GO:0034641(biological_process:cellular nitrogen compound me		COG0233(J:Translation, ribosomal structure and biogenesis)	PF01765.20(RRF:Ribosome recycling factor)	CYT	8	49	20.7	153	High
A0A3T1HDF4	1.362	0.4457	0.165	up	no	10382170964	7583125259	9702310189	9220000000	14366529410	14311047680	9004987431	12600000000	metal-dependent hydrolase [Listeria monocytogenes]			GO:0016787(molecular_function:hydrolase activity); GO:0003674(molecular_function:molecular_function); GO:0003824(molecular_function:catalytic activity)		COG2220(S:Function unknown)	PF13483.7(Lactamase_B_3:Beta-lactamase superfamily domain); PF12706.8(Lactamase_B_2:Beta-lactamase superfamily domain); PF00753.28(Lactamase_B:Metallo-beta-lactamase superfamily)	CYT	11	89	24.6	267	High
A0A462H8J8	1.402	0.4875	0.3001	up	no	12772223932	3899292449	10416303818	9030000000	15417734966	12387421384	10187244185	12700000000	class II fructose-1,6-bisphosphate aldolase [Listeria monocytogenes]	K03339	iolJ	GO:0009185(biological_process:ribonucleoside diphosphate metabolic process); GO:0009259(biological_process:ribonucleotide metabolic process); GO:0044237(biological_process:cellular metabolic process); GO:0019752(biological_process:carboxylic acid metaboli	map00562(Inositol phosphate metabolism)	COG0191(G:Carbohydrate transport and metabolism)	PF01116.21(F_bP_aldolase:Fructose-bisphosphate aldolase class-II)	CYT	1	83	30.1	1056	High
A0A6W6TJD5	0.5595	-0.8378	0.02802	down	yes	12849220098	11515030505	16488975213	13600000000	6734561296	9573004056	6554626777	7620000000	PTS mannose family transporter subunit IID [Listeria monocytogenes]	K02796	manZ	GO:0003674(molecular_function:molecular_function); GO:0031226(cellular_component:intrinsic component of plasma membrane); GO:0031224(cellular_component:intrinsic component of membrane); GO:0016021(cellular_component:integral component of membrane); GO:000	map00520(Amino sugar and nucleotide sugar metabolism); map02060(Phosphotransferase system (PTS)); map00051(Fructose and mannose metabolism)	COG3716(S:Function unknown)	PF03613.15(EIID-AGA:PTS system mannose/fructose/sorbose family IID component)	CYT	8	39	33.4	104	High
A0A700I7W1	1.267	0.3414	0.09365	up	no	10283067535	7866276375	9732079500	9290000000	13509325032	10866923100	10955486431	11800000000	30S ribosomal protein S11 [Listeria monocytogenes]	K02948	RP-S11, MRPS11, rpsK	GO:0022607(biological_process:cellular component assembly); GO:0034645(biological_process:cellular macromolecule biosynthetic process); GO:0043933(biological_process:macromolecular complex subunit organization); GO:1990904(cellular_component:ribonucleopro	map03010(Ribosome)	COG0100(J:Translation, ribosomal structure and biogenesis)	PF00411.20(Ribosomal_S11:Ribosomal protein S11)	CYT	7	59	13.8	191	High
A0A6X4AJ33	1.257	0.33	0.4288	up	no	8537334763	9538980764	8840106840	8970000000	11334452242	15778173831	6735357894	11300000000	purine-nucleoside phosphorylase [Listeria monocytogenes]	K03783	punA, PNP	GO:0034641(biological_process:cellular nitrogen compound metabolic process); GO:0006807(biological_process:nitrogen compound metabolic process); GO:0003674(molecular_function:molecular_function); GO:0044281(biological_process:small molecule metabolic proc	map00240(Pyrimidine metabolism); map00230(Purine metabolism); map00760(Nicotinate and nicotinamide metabolism)	COG0005(F:Nucleotide transport and metabolism)	PF01048.21(PNP_UDP_1:Phosphorylase superfamily)	CYT	9	65	29.5	249	High
A0A6Z7BQH5	1.079	0.1097	0.2886	no change	no	8895860290	10654518689	9394664315	9650000000	10179319166	9975126861	11074544115	10400000000	DNA-directed RNA polymerase subunit alpha [Listeria monocytogenes]	K03040	rpoA	GO:0032774(biological_process:RNA biosynthetic process); GO:0034062(molecular_function:RNA polymerase activity); GO:0090304(biological_process:nucleic acid metabolic process); GO:0044249(biological_process:cellular biosynthetic process); GO:0034641(biolog	map03020(RNA polymerase)	COG0202(K:Transcription)	PF03118.16(RNA_pol_A_CTD:Bacterial RNA polymerase, alpha chain C terminal domain); PF01000.27(RNA_pol_A_bac:RNA polymerase Rpb3/RpoA insert domain); PF01193.25(RNA_pol_L:RNA polymerase Rpb3/Rpb11 dimerisation domain)	CYT	14	51	34.9	209	High
A0A6W8P4C1	0.9848	-0.0221	0.8701	no change	no	9249781536	10933184142	9945519691	10000000000	9118693028	9158827272	11383725430	9890000000	cell division protein FtsZ [Listeria monocytogenes]	K03531	ftsZ	GO:0022607(biological_process:cellular component assembly); GO:0043933(biological_process:macromolecular complex subunit organization); GO:0016817(molecular_function:hydrolase activity, acting on acid anhydrides); GO:0022402(biological_process:cell cycle	map04112(Cell cycle - Caulobacter)	COG0206(D:Cell cycle control, cell division, chromosome partitioning)	PF00091.26(Tubulin:Tubulin/FtsZ family, GTPase domain); PF12327.9(FtsZ_C:FtsZ family, C-terminal domain)	CYT	15	49	41.4	292	High
A0A6W2JI96	0.9567	-0.06386	0.4752	no change	no	9357210115	9929792707	10143526566	9810000000	9144747268	8689978030	10321192540	9390000000	Asp-tRNA(Asn)/Glu-tRNA(Gln) amidotransferase GatCAB subunit B [Listeria monocytogenes]	K02434	gatB, PET112	GO:0035639(molecular_function:purine ribonucleoside triphosphate binding); GO:0019752(biological_process:carboxylic acid metabolic process); GO:0090304(biological_process:nucleic acid metabolic process); GO:0044249(biological_process:cellular biosynthetic	map00970(Aminoacyl-tRNA biosynthesis)	COG0064(J:Translation, ribosomal structure and biogenesis)	PF02934.16(GatB_N:GatB/GatE catalytic domain); PF02637.19(GatB_Yqey:GatB domain)	CYT	28	76	53.2	313	High
A0A3Q0NHB3	0.9317	-0.1021	0.3901	no change	no	9452905484	9469912280	10355780942	9760000000	8316893585	8631087684	10329550942	9090000000	uracil phosphoribosyltransferase [Listeria monocytogenes]	K00761	upp, UPRT	GO:0009218(biological_process:pyrimidine ribonucleotide metabolic process); GO:0009165(biological_process:nucleotide biosynthetic process); GO:0044281(biological_process:small molecule metabolic process); GO:0009161(biological_process:ribonucleoside monop	map00240(Pyrimidine metabolism)	COG0035(F:Nucleotide transport and metabolism)	PF14681.7(UPRTase:Uracil phosphoribosyltransferase); PF00156.28(Pribosyltran:Phosphoribosyl transferase domain)	CYT	9	78	22.9	257	High
H6UX09	1.076	0.1057	0.2146	no change	no	8818461426	8956846352	9464208854	9080000000	9609094678	9126586410	10569895520	9770000000	phosphoribosyl pyrophosphate synthetase [Listeria monocytogenes]	K00948	PRPS, prsA	GO:0008152(biological_process:metabolic process); GO:0035639(molecular_function:purine ribonucleoside triphosphate binding); GO:0009117(biological_process:nucleotide metabolic process); GO:0043169(molecular_function:cation binding); GO:1901564(biological_	map00030(Pentose phosphate pathway); map00230(Purine metabolism)	COG0462(S:Function unknown)	PF13793.7(Pribosyltran_N:N-terminal domain of ribose phosphate pyrophosphokinase); PF14572.7(Pribosyl_synth:Phosphoribosyl synthetase-associated domain); PF00156.28(Pribosyltran:Phosphoribosyl transferase domain)	CYT	17	64	35	263	High
P66372	1.056	0.07861	0.5674	no change	no	8102495598	10522704847	8716601188	9110000000	9760962412	8909860856	10200824272	9620000000	MULTISPECIES: 30S ribosomal protein S12 [Listeria]	K02950	RP-S12, MRPS12, rpsL	GO:0044238(biological_process:primary metabolic process); GO:0015935(cellular_component:small ribosomal subunit); GO:0043232(cellular_component:intracellular non-membrane-bounded organelle); GO:0043226(cellular_component:organelle); GO:0044249(biological_	map03010(Ribosome)	COG0048(J:Translation, ribosomal structure and biogenesis)	PF00164.26(Ribosom_S12_S23:Ribosomal protein S12/S23)	CYT	3	22	15.2	74	High
Q8Y576	1.038	0.05381	0.7587	no change	no	8056435548	10561846282	8625668066	9080000000	8351936412	9101717454	10832000207	9430000000	organic hydroperoxide resistance protein [Listeria monocytogenes]	K04063	osmC, ohr	GO:0050896(biological_process:response to stimulus); GO:0006979(biological_process:response to oxidative stress); GO:0003824(molecular_function:catalytic activity); GO:0006950(biological_process:response to stress); GO:0004601(molecular_function:peroxidas		COG1764(O:Posttranslational modification, protein turnover, chaperones)	PF02566.20(OsmC:OsmC-like protein)	CYT	5	40	14.5	236	High
Q8Y8D5	1.012	0.01721	0.8661	no change	no	7973193606	9471202503	9853095273	9100000000	9457243075	8738083903	9436710298	9210000000	enoyl-ACP reductase FabI [Listeria monocytogenes]	K00208	fabI	GO:0006633(biological_process:fatty acid biosynthetic process); GO:0006631(biological_process:fatty acid metabolic process); GO:0019752(biological_process:carboxylic acid metabolic process); GO:0044249(biological_process:cellular biosynthetic process); GO	map00780(Biotin metabolism); map00061(Fatty acid biosynthesis); map00333(Prodigiosin biosynthesis)	COG0623(I:Lipid transport and metabolism)	PF13561.7(adh_short_C2:Enoyl-(Acyl carrier protein) reductase); PF00106.26(adh_short:short chain dehydrogenase); PF08659.11(KR:KR domain)	CYT	19	92	28.3	240	High
A0A6X3YU08	1.182	0.2412	0.02616	no change	yes	7963360280	8680366818	8300197677	8310000000	10449250117	9114303349	9932289885	9830000000	50S ribosomal protein L3 [Listeria monocytogenes]	K02906	RP-L3, MRPL3, rplC	GO:0044238(biological_process:primary metabolic process); GO:0015934(cellular_component:large ribosomal subunit); GO:0034645(biological_process:cellular macromolecule biosynthetic process); GO:0022625(cellular_component:cytosolic large ribosomal subunit);	map03010(Ribosome)	COG0087(J:Translation, ribosomal structure and biogenesis)	PF00297.23(Ribosomal_L3:Ribosomal protein L3)	CYT	11	55	22.8	149	High
A0A6X3S457	0.5712	-0.8079	0.0026	down	yes	12344725554	11880922480	10066033010	11400000000	6566172181	6910953892	6110740869	6530000000	branched-chain amino acid aminotransferase [Listeria monocytogenes]	K00826	E2.6.1.42, ilvE	GO:0019752(biological_process:carboxylic acid metabolic process); GO:0008483(molecular_function:transaminase activity); GO:0006807(biological_process:nitrogen compound metabolic process); GO:0003674(molecular_function:molecular_function); GO:0044281(biolo	map00270(Cysteine and methionine metabolism); map00770(Pantothenate and CoA biosynthesis); map00280(Valine, leucine and isoleucine degradation); map00290(Valine, leucine and isoleucine biosynthesis)	COG0115(E:Amino acid transport and metabolism)	PF01063.20(Aminotran_4:Amino-transferase class IV)	CYT	9	75	37.4	394	High
A0A6X4AAD4	1.02	0.02857	0.8575	no change	no	8813928644	10249904227	7457208707	8840000000	9813956578	9132160963	8117524232	9020000000	50S ribosomal protein L33 [Listeria monocytogenes]	K02913	RP-L33, MRPL33, rpmG	GO:0044238(biological_process:primary metabolic process); GO:0043232(cellular_component:intracellular non-membrane-bounded organelle); GO:0044249(biological_process:cellular biosynthetic process); GO:0034641(biological_process:cellular nitrogen compound m	map03010(Ribosome)	COG0267(S:Function unknown)	PF00471.21(Ribosomal_L33:Ribosomal protein L33)	CYT	2	39	6	55	High
A0A6Y9RK53	1.603	0.6808	0.1311	up	no	6408727851	7321533778	6591820460	6770000000	12108834210	13767449495	6690972166	10900000000	sugar phosphate isomerase/epimerase [Listeria monocytogenes]			GO:0003824(molecular_function:catalytic activity); GO:0003674(molecular_function:molecular_function); GO:0016853(molecular_function:isomerase activity)		COG1082(E:Amino acid transport and metabolism)	PF01261.25(AP_endonuc_2:Xylose isomerase-like TIM barrel)	CYT	16	84	35.7	126	High
A0A0P6T4V2	1.197	0.2594	0.1155	no change	no	7517269646	9127961096	7128324416	7920000000	10429448176	9219738141	8817853357	9490000000	50S ribosomal protein L24 [Listeria monocytogenes]	K02895	RP-L24, MRPL24, rplX	GO:0044238(biological_process:primary metabolic process); GO:0015934(cellular_component:large ribosomal subunit); GO:0003676(molecular_function:nucleic acid binding); GO:0022625(cellular_component:cytosolic large ribosomal subunit); GO:1901363(molecular_f	map03010(Ribosome)	COG0198(J:Translation, ribosomal structure and biogenesis)	PF17136.5(ribosomal_L24:Ribosomal proteins 50S L24/mitochondrial 39S L24); PF00467.30(KOW:KOW motif)	CYT	4	48	11.2	68	High
A0A6X1ZWG9	1.309	0.3885	0.3503	up	no	10209238953	3155423753	8937969260	7430000000	9939792556	9471835472	9784950558	9730000000	hypothetical protein [Listeria monocytogenes]					COG3679(V:Defense mechanisms)	PF06133.12(Com_YlbF:Control of competence regulator ComK, YlbF/YmcA)	CYT	2	82	13.5	218	High
A0A3T1U360	0.8668	-0.2062	0.3115	no change	no	8504485202	9247159888	9298745034	9020000000	6924349697	6700897702	9822522699	7820000000	arginine--tRNA ligase [Listeria monocytogenes]	K01887	RARS, argS	GO:0035639(molecular_function:purine ribonucleoside triphosphate binding); GO:0019752(biological_process:carboxylic acid metabolic process); GO:0090304(biological_process:nucleic acid metabolic process); GO:0034641(biological_process:cellular nitrogen com	map00970(Aminoacyl-tRNA biosynthesis)	COG0018(J:Translation, ribosomal structure and biogenesis)	PF05746.16(DALR_1:DALR anticodon binding domain); PF03485.17(Arg_tRNA_synt_N:Arginyl tRNA synthetase N terminal domain); PF00750.20(tRNA-synt_1d:tRNA synthetases class I (R)); PF09334.12(tRNA-synt_1g:tRNA synthetases class I (M)); PF00133.23(tRNA-synt_1:t	CYT	26	60	62.8	329	High
A0A6Z5X0S1	1.136	0.184	0.01407	no change	yes	7735074478	8244234750	7516198296	7830000000	8723628558	9170822195	8801366655	8900000000	UPF0365 family protein [Listeria monocytogenes]			GO:0016021(cellular_component:integral component of membrane); GO:0016020(cellular_component:membrane); GO:0005575(cellular_component:cellular_component); GO:0031224(cellular_component:intrinsic component of membrane); GO:0005886(cellular_component:plasma		COG4864(S:Function unknown)	PF12127.9(YdfA_immunity:SigmaW regulon antibacterial)	CYT	17	68	33.6	235	High
A0A630PJV3	0.7571	-0.4014	0.04955	down	yes	9099682316	10932007019	8478250697	9500000000	6589602942	7894758117	7101778505	7200000000	5'-methylthioadenosine/adenosylhomocysteine nucleosidase [Listeria monocytogenes]	K01243	mtnN, mtn, pfs	GO:0008782(molecular_function:adenosylhomocysteine nucleosidase activity); GO:0008477(molecular_function:purine nucleosidase activity); GO:0016799(molecular_function:hydrolase activity, hydrolyzing N-glycosyl compounds); GO:0071267(biological_process:L-me	map00270(Cysteine and methionine metabolism)	COG0775(F:Nucleotide transport and metabolism)	PF01048.21(PNP_UDP_1:Phosphorylase superfamily)	CYT	13	86	25.4	267	High
A0A6W4CVT4	0.8486	-0.2368	0.06532	no change	no	8805581342	9524080846	8714617114	9010000000	7542911079	6881373084	8524428380	7650000000	transcription elongation factor GreA [Listeria monocytogenes]	K03624	greA	GO:0080090(biological_process:regulation of primary metabolic process); GO:0019222(biological_process:regulation of metabolic process); GO:0031326(biological_process:regulation of cellular biosynthetic process); GO:0031323(biological_process:regulation of		COG0782(K:Transcription)	PF03449.16(GreA_GreB_N:Transcription elongation factor, N-terminal); PF01272.20(GreA_GreB:Transcription elongation factor, GreA/GreB, C-term)	CYT	9	46	19	189	High
A0A6W5J3U9	1.272	0.3471	0.07733	up	no	7254262818	5914752306	8738485216	7300000000	9538628449	8877450173	9461198922	9290000000	Fe-S cluster assembly protein SufB [Listeria monocytogenes]	K09014	sufB	GO:0022607(biological_process:cellular component assembly); GO:0009987(biological_process:cellular process); GO:0044237(biological_process:cellular metabolic process); GO:0016226(biological_process:iron-sulfur cluster assembly); GO:0031163(biological_proc		COG0719(E:Amino acid transport and metabolism)	PF01458.18(SUFBD:SUF system FeS cluster assembly, SufBD)	CYT	27	73	52.6	387	High
A0A0E1R9E2	1.161	0.2154	0.03632	no change	yes	7492236404	7828210443	7622811384	7650000000	9432375864	8137702207	9069139403	8880000000	50S ribosomal protein L5 [Listeria monocytogenes serotype 4b str. LL195]	K02931	RP-L5, MRPL5, rplE	GO:0044238(biological_process:primary metabolic process); GO:0015934(cellular_component:large ribosomal subunit); GO:0034645(biological_process:cellular macromolecule biosynthetic process); GO:0022625(cellular_component:cytosolic large ribosomal subunit);	map03010(Ribosome)	COG0094(J:Translation, ribosomal structure and biogenesis)	PF00673.22(Ribosomal_L5_C:ribosomal L5P family C-terminus); PF00281.20(Ribosomal_L5:Ribosomal protein L5)	CYT	1	69	21.2	430	High
A0A6W5RPI6	1.462	0.5479	0.4788	up	no	6631645005	5931637112	7425195232	6660000000	8311369865	17137240654	3778090875	9740000000	dihydroxyacetone kinase subunit DhaK [Listeria monocytogenes]	K05878	dhaK	GO:0047324(molecular_function:phosphoenolpyruvate-glycerone phosphotransferase activity); GO:0046174(biological_process:polyol catabolic process); GO:0019751(biological_process:polyol metabolic process); GO:0044248(biological_process:cellular catabolic pr	map00561(Glycerolipid metabolism)	COG2376(S:Function unknown)	PF02733.18(Dak1:Dak1 domain)	CYT	17	58	35.8	244	High
A0A6Y8FIZ2	0.8781	-0.1875	0.1579	no change	no	7945136246	9772648930	8263548025	8660000000	7341011976	7406872704	8064139130	7600000000	M29 family aminopeptidase T [Listeria monocytogenes]	K19689	ampS, pepS, ampT	GO:0004177(molecular_function:aminopeptidase activity); GO:0016787(molecular_function:hydrolase activity); GO:0003824(molecular_function:catalytic activity); GO:0140096(molecular_function:catalytic activity, acting on a protein); GO:0008238(molecular_func		COG2309(F:Nucleotide transport and metabolism)	PF02073.16(Peptidase_M29:Thermophilic metalloprotease (M29))	CYT	16	58	41.1	260	High
A0A6W4DE09	1.155	0.2079	0.1258	no change	no	7851001060	6444985036	8132268244	7480000000	8749175852	8073313509	9084138307	8640000000	1,4-dihydroxy-2-naphthoyl-CoA synthase [Listeria monocytogenes]	K01661	menB	GO:0009234(biological_process:menaquinone biosynthetic process); GO:0009233(biological_process:menaquinone metabolic process); GO:0044249(biological_process:cellular biosynthetic process); GO:0003674(molecular_function:molecular_function); GO:0044281(biol	map00130(Ubiquinone and other terpenoid-quinone biosynthesis)	COG0447(H:Coenzyme transport and metabolism)	PF00378.21(ECH_1:Enoyl-CoA hydratase/isomerase); PF16113.6(ECH_2:Enoyl-CoA hydratase/isomerase)	CYT	14	67	30	228	High
A0A3T1U344	1.033	0.04684	0.3605	no change	no	7486663414	7820931132	8314639142	7870000000	8132036515	8012797960	8251705151	8130000000	CTP synthase [Listeria monocytogenes]	K01937	pyrG, CTPS	GO:0009218(biological_process:pyrimidine ribonucleotide metabolic process); GO:0006139(biological_process:nucleobase-containing compound metabolic process); GO:0009165(biological_process:nucleotide biosynthetic process); GO:0044281(biological_process:smal	map00240(Pyrimidine metabolism)	COG0504(F:Nucleotide transport and metabolism)	PF06418.15(CTP_synth_N:CTP synthase N-terminus); PF00117.29(GATase:Glutamine amidotransferase class-I); PF07722.14(Peptidase_C26:Peptidase C26)	CYT	20	51	59.5	280	High
Q71WG4	1.038	0.05381	0.4909	no change	no	7413032568	8149155041	7261396334	7610000000	7868061071	8379532389	7449027523	7900000000	MULTISPECIES: 50S ribosomal protein L30 [Listeria]	K02907	RP-L30, MRPL30, rpmD	GO:0044238(biological_process:primary metabolic process); GO:0015934(cellular_component:large ribosomal subunit); GO:0022625(cellular_component:cytosolic large ribosomal subunit); GO:0044249(biological_process:cellular biosynthetic process); GO:0034641(bi	map03010(Ribosome)	COG1841(J:Translation, ribosomal structure and biogenesis)	PF00327.21(Ribosomal_L30:Ribosomal protein L30p/L7e)	CYT	7	73	6.5	65	High
A0A6W4QBS7	1.105	0.144	0.2967	no change	no	7260546625	6173384946	8327481923	7250000000	8272215920	7925052542	7849515054	8020000000	phosphopyruvate hydratase [Listeria monocytogenes]	K01689	ENO, eno	GO:0009185(biological_process:ribonucleoside diphosphate metabolic process); GO:0009259(biological_process:ribonucleotide metabolic process); GO:0016310(biological_process:phosphorylation); GO:0019752(biological_process:carboxylic acid metabolic process);	map00680(Methane metabolism); map00010(Glycolysis / Gluconeogenesis); map03018(RNA degradation)	COG0148(G:Carbohydrate transport and metabolism)	PF00113.23(Enolase_C:Enolase, C-terminal TIM barrel domain); PF03952.17(Enolase_N:Enolase, N-terminal domain); PF13378.7(MR_MLE_C:Enolase C-terminal domain-like); PF07476.12(MAAL_C:Methylaspartate ammonia-lyase C-terminus)	CYT	1	88	46.4	1328	High
A0A6Z5VPB0	0.7614	-0.3933	0.06884	down	no	8081108091	8999842107	8745749563	8610000000	5084964110	6817523314	7763989734	6560000000	glucosamine-6-phosphate deaminase [Listeria monocytogenes]	K02564	nagB, GNPDA	GO:0046349(biological_process:amino sugar biosynthetic process); GO:0046348(biological_process:amino sugar catabolic process); GO:0044248(biological_process:cellular catabolic process); GO:0044249(biological_process:cellular biosynthetic process); GO:0034	map00520(Amino sugar and nucleotide sugar metabolism)	COG0363(E:Amino acid transport and metabolism)	PF01182.21(Glucosamine_iso:Glucosamine-6-phosphate isomerases/6-phosphogluconolactonase)	CYT	12	67	25.5	186	High
Q8Y6M1	1.026	0.03703	0.805	no change	no	7443674724	6403735240	8437052394	7430000000	7275504238	7095897983	8492946991	7620000000	asparagine synthase (glutamine-hydrolyzing) [Listeria monocytogenes]	K01953	asnB, ASNS	GO:0005488(molecular_function:binding); GO:1901566(biological_process:organonitrogen compound biosynthetic process); GO:0035639(molecular_function:purine ribonucleoside triphosphate binding); GO:0009064(biological_process:glutamine family amino acid metab	map00250(Alanine, aspartate and glutamate metabolism)	COG0367(E:Amino acid transport and metabolism)	PF00733.22(Asn_synthase:Asparagine synthase); PF13537.7(GATase_7:Glutamine amidotransferase domain); PF13522.7(GATase_6:Glutamine amidotransferase domain)	CYT	35	66	71.9	374	High
Q8Y7F9	1.074	0.103	0.5043	no change	no	7556909160	6017078447	8061293041	7210000000	7597608665	7150560067	8493236776	7750000000	transcription termination/antitermination protein NusA [Listeria monocytogenes]	K02600	nusA	GO:0044238(biological_process:primary metabolic process); GO:0080090(biological_process:regulation of primary metabolic process); GO:0019222(biological_process:regulation of metabolic process); GO:0031326(biological_process:regulation of cellular biosynth		COG0195(K:Transcription)	PF08529.12(NusA_N:NusA N-terminal domain); PF13184.7(KH_5:NusA-like KH domain); PF00575.24(S1:S1 RNA binding domain)	CYT	19	60	41.7	285	High
A0A475H0W9	1.048	0.06764	0.5905	no change	no	8384968244	6504937946	6996324094	7300000000	7419392412	8089011898	7437087843	7650000000	S-ribosylhomocysteine lyase [Listeria monocytogenes]	K07173	luxS	GO:0009595(biological_process:detection of biotic stimulus); GO:0009372(biological_process:quorum sensing); GO:0060245(biological_process:detection of cell density); GO:0003674(molecular_function:molecular_function); GO:0005488(molecular_function:binding)	map02026(Biofilm formation - Escherichia coli); map00270(Cysteine and methionine metabolism); map02024(Quorum sensing); map05111(Biofilm formation - Vibrio cholerae)	COG1854(T:Signal transduction mechanisms)	PF02664.16(LuxS:S-Ribosylhomocysteinase (LuxS))	CYT	4	33	17.4	100	High
A0A3T1U1A4	1.006	0.00863	0.9528	no change	no	7481956149	6588349918	8154427556	7410000000	7400128656	6428032547	8540415205	7460000000	MULTISPECIES: translation initiation factor IF-3 [Listeria]	K02520	infC, MTIF3	GO:1903008(biological_process:organelle disassembly); GO:0032790(biological_process:ribosome disassembly); GO:0044877(molecular_function:macromolecular complex binding); GO:0005488(molecular_function:binding); GO:0003676(molecular_function:nucleic acid bi		COG0290(J:Translation, ribosomal structure and biogenesis)	PF00707.23(IF3_C:Translation initiation factor IF-3, C-terminal domain); PF05198.17(IF3_N:Translation initiation factor IF-3, N-terminal domain)	CYT	8	53	19.6	212	High
Q8Y6X9	1.203	0.2666	0.01428	up	yes	6978731138	6137298595	6903914835	6670000000	8343382049	8037900674	7701853010	8030000000	valine--tRNA ligase [Listeria monocytogenes]	K01873	VARS, valS	GO:0035639(molecular_function:purine ribonucleoside triphosphate binding); GO:0006438(biological_process:valyl-tRNA aminoacylation); GO:0019752(biological_process:carboxylic acid metabolic process); GO:0090304(biological_process:nucleic acid metabolic pro	map00970(Aminoacyl-tRNA biosynthesis)	COG0525(J:Translation, ribosomal structure and biogenesis)	PF00133.23(tRNA-synt_1:tRNA synthetases class I (I, L, M and V)); PF08264.14(Anticodon_1:Anticodon-binding domain of tRNA ligase); PF09334.12(tRNA-synt_1g:tRNA synthetases class I (M)); PF10458.10(Val_tRNA-synt_C:Valyl tRNA synthetase tRNA binding arm); P	CYT	39	54	102	395	High
P0DJP1	1.477	0.5627	0.2397	up	no	8344188268	2497810714	6945607091	5930000000	9925850867	9681301134	6668020965	8760000000	MULTISPECIES: 30S ribosomal protein S21 [Listeria]	K02970	RP-S21, MRPS21, rpsU	GO:0044238(biological_process:primary metabolic process); GO:0043232(cellular_component:intracellular non-membrane-bounded organelle); GO:0044249(biological_process:cellular biosynthetic process); GO:0034641(biological_process:cellular nitrogen compound m	map03010(Ribosome)	COG0828(J:Translation, ribosomal structure and biogenesis)	PF01165.21(Ribosomal_S21:Ribosomal protein S21)	CYT	5	49	6.8	96	High
Q71WG0	0.9865	-0.01961	0.8836	no change	no	6704785122	8010239457	6870307197	7200000000	7164617462	6248299277	7879587817	7100000000	MULTISPECIES: 30S ribosomal protein S8 [Listeria]	K02994	RP-S8, rpsH	GO:0044238(biological_process:primary metabolic process); GO:0003676(molecular_function:nucleic acid binding); GO:0043232(cellular_component:intracellular non-membrane-bounded organelle); GO:0043226(cellular_component:organelle); GO:0044249(biological_pro	map03010(Ribosome)	COG0096(S:Function unknown)	PF00410.20(Ribosomal_S8:Ribosomal protein S8)	CYT	8	53	14.6	193	High
A0A241SPS3	1.07	0.09761	0.6487	no change	no	8161144456	5365266904	7062615937	6860000000	8145635736	7553310188	6326539694	7340000000	MULTISPECIES: pyruvate formate lyase-activating protein [Listeria]	K04069	pflA, pflC, pflE	GO:0005737(cellular_component:cytoplasm); GO:0043169(molecular_function:cation binding); GO:0051539(molecular_function:4 iron, 4 sulfur cluster binding); GO:0016829(molecular_function:lyase activity); GO:0043365(molecular_function:[formate-C-acetyltransfe		COG1180(O:Posttranslational modification, protein turnover, chaperones)	PF04055.22(Radical_SAM:Radical SAM superfamily); PF13353.7(Fer4_12:4Fe-4S single cluster domain); PF13394.7(Fer4_14:4Fe-4S single cluster domain)	CYT	15	69	28.1	231	High
S5LJW1	1.164	0.2191	0.06044	no change	no	6876002435	6700371098	6020584237	6530000000	7896078930	7950739914	6963961512	7600000000	cell division regulator GpsB [Listeria monocytogenes]			GO:0005737(cellular_component:cytoplasm); GO:0022604(biological_process:regulation of cell morphogenesis); GO:0007049(biological_process:cell cycle); GO:0022603(biological_process:regulation of anatomical structure morphogenesis); GO:0050793(biological_pr		COG3599(S:Function unknown)	PF05103.14(DivIVA:DivIVA protein)	CYT	5	73	12.9	159	High
A0A6Z6AKE8	0.7454	-0.4239	0.06662	down	no	7990730359	8922761608	7313277279	8080000000	6255959036	7055149575	4748236323	6020000000	invasion associated endopeptidase [Listeria monocytogenes]					COG1388(C:Energy production and conversion); COG3883(S:Function unknown)	PF00877.20(NLPC_P60:NlpC/P60 family); PF01476.21(LysM:LysM domain); PF08239.12(SH3_3:Bacterial SH3 domain)	CYT	11	30	50.5	176	High
A0A6V9FEC9	1.028	0.03984	0.6024	no change	no	6576372141	7161564004	7053613004	6930000000	7355105920	7460569074	6550312302	7120000000	D-ribitol-5-phosphate cytidylyltransferase [Listeria monocytogenes]	K21030	tarI	GO:0070589(biological_process:cellular component macromolecule biosynthetic process); GO:0044249(biological_process:cellular biosynthetic process); GO:0003674(molecular_function:molecular_function); GO:0044281(biological_process:small molecule metabolic p	map00040(Pentose and glucuronate interconversions)	COG1211(I:Lipid transport and metabolism)	PF01128.20(IspD:2-C-methyl-D-erythritol 4-phosphate cytidylyltransferase); PF12804.8(NTP_transf_3:MobA-like NTP transferase domain); PF02348.20(CTP_transf_3:Cytidylyltransferase)	CYT	16	66	26.7	181	High
A0A468UB16	1.732	0.7924	0.05498	up	no	4661844730	5414913743	4975850939	5020000000	9771048508	10290929777	6005393933	8690000000	aerobic glycerol-3-phosphate dehydrogenase [Listeria monocytogenes FSL F2-208]	K00111	glpA, glpD	GO:0009331(cellular_component:glycerol-3-phosphate dehydrogenase complex); GO:1990204(cellular_component:oxidoreductase complex); GO:0003674(molecular_function:molecular_function); GO:0016491(molecular_function:oxidoreductase activity); GO:0052591(molecul	map00564(Glycerophospholipid metabolism)	COG0578(C:Energy production and conversion)	PF01266.25(DAO:FAD dependent oxidoreductase); PF16901.6(DAO_C:C-terminal domain of alpha-glycerophosphate oxidase); PF00890.25(FAD_binding_2:FAD binding domain)	CYT	28	54	63.2	236	High
A0A3T1TZY6	0.6931	-0.5289	0.02923	down	yes	8628722950	8719660196	6776931433	8040000000	6015521726	5904378389	4801947633	5570000000	hypothetical protein [Listeria monocytogenes]					ENOG410XWEZ(S:Function unknown)		CYT	3	49	8.1	98	High
A0A241SRZ1	1.142	0.1916	0.1788	no change	no	5466149288	5988781594	7084011151	6180000000	7086174642	6606276759	7485463249	7060000000	Ribonucleoside-diphosphate reductase subunit alpha [Listeria monocytogenes serotype 4b str. LL195]	K00525	E1.17.4.1A, nrdA, nrdE	GO:0035639(molecular_function:purine ribonucleoside triphosphate binding); GO:0061731(molecular_function:ribonucleoside-diphosphate reductase activity); GO:1990204(cellular_component:oxidoreductase complex); GO:0044249(biological_process:cellular biosynth	map00240(Pyrimidine metabolism); map00230(Purine metabolism)	COG0209(F:Nucleotide transport and metabolism)	PF02867.16(Ribonuc_red_lgC:Ribonucleotide reductase, barrel domain); PF00317.22(Ribonuc_red_lgN:Ribonucleotide reductase, all-alpha domain)	CYT	32	57	86.6	355	High
A0A6Z5CYM0	1.135	0.1827	0.1813	no change	no	6143557005	5244566517	6959114206	6120000000	6715636690	7166547066	6947925718	6940000000	methionine--tRNA ligase [Listeria monocytogenes]	K01874	MARS, metG	GO:0006431(biological_process:methionyl-tRNA aminoacylation); GO:0035639(molecular_function:purine ribonucleoside triphosphate binding); GO:0019752(biological_process:carboxylic acid metabolic process); GO:0090304(biological_process:nucleic acid metabolic	map00450(Selenocompound metabolism); map00970(Aminoacyl-tRNA biosynthesis)	COG0073(S:Function unknown)	PF09334.12(tRNA-synt_1g:tRNA synthetases class I (M)); PF00133.23(tRNA-synt_1:tRNA synthetases class I (I, L, M and V)); PF01588.21(tRNA_bind:Putative tRNA binding domain); PF01406.20(tRNA-synt_1e:tRNA synthetases class I (C) catalytic domain); PF08264.14	CYT	35	64	75.7	326	High
A0A6W4VD71	1.155	0.2079	0.02796	no change	yes	5787030756	6503348515	5818128896	6040000000	7028840365	7202761773	6690188889	6970000000	ATP-dependent Clp protease proteolytic subunit [Listeria monocytogenes]	K01358	clpP, CLPP	GO:0004176(molecular_function:ATP-dependent peptidase activity); GO:0004252(molecular_function:serine-type endopeptidase activity); GO:0004175(molecular_function:endopeptidase activity); GO:0019899(molecular_function:enzyme binding); GO:0006807(biological	map04112(Cell cycle - Caulobacter)	COG0740(C:Energy production and conversion)	PF00574.24(CLP_protease:Clp protease)	CYT	9	60	21.7	173	High
A0A6W6IKA8	0.8248	-0.2779	0.1823	down	no	6743952694	7678358718	6929372604	7120000000	5194640696	5109471706	7307181656	5870000000	catabolite control protein A [Listeria monocytogenes]	K02529	lacI, galR	GO:0080090(biological_process:regulation of primary metabolic process); GO:0019222(biological_process:regulation of metabolic process); GO:0031326(biological_process:regulation of cellular biosynthetic process); GO:0031323(biological_process:regulation of		COG1609(L:Replication, recombination and repair)	PF13377.7(Peripla_BP_3:Periplasmic binding protein-like domain); PF00532.22(Peripla_BP_1:Periplasmic binding proteins and sugar binding domain of LacI family); PF00356.22(LacI:Bacterial regulatory proteins, lacI family); PF13407.7(Peripla_BP_4:Periplasmic	CYT	17	65	36.5	237	High
A0A0H3GI94	1.238	0.308	0.08615	up	no	5754777270	5515156772	6068102268	5780000000	7907151601	7557609646	6001101023	7160000000	ferrochelatase [Listeria monocytogenes]	K01772	hemH, FECH	GO:0006778(biological_process:porphyrin-containing compound metabolic process); GO:0006779(biological_process:porphyrin-containing compound biosynthetic process); GO:0044249(biological_process:cellular biosynthetic process); GO:0034641(biological_process:	map00860(Porphyrin and chlorophyll metabolism)	COG0276(H:Coenzyme transport and metabolism)	PF00762.20(Ferrochelatase:Ferrochelatase)	CYT	15	66	35.3	217	High
A0A0B8RIN4	1.132	0.1789	0.3698	no change	no	6982742849	4608165274	6480135642	6020000000	7315496847	6887369360	6248972534	6820000000	DNA-directed RNA polymerase subunit delta [Listeria monocytogenes]	K03048	rpoE	GO:0019219(biological_process:regulation of nucleobase-containing compound metabolic process); GO:0032774(biological_process:RNA biosynthetic process); GO:0019222(biological_process:regulation of metabolic process); GO:0031326(biological_process:regulatio	map03020(RNA polymerase)	COG3343(K:Transcription)	PF05066.14(HARE-HTH:HB1, ASXL, restriction endonuclease HTH domain)	CYT	5	34	19	122	High
A0A6X0R0Y4	1.149	0.2004	0.2599	no change	no	5685326417	6531527658	5565092104	5930000000	6796393212	7857178482	5776765874	6810000000	4-oxalocrotonate tautomerase [Listeria monocytogenes]	K01821	praC, xylH	GO:0016853(molecular_function:isomerase activity); GO:0009987(biological_process:cellular process); GO:0006725(biological_process:cellular aromatic compound metabolic process); GO:0044237(biological_process:cellular metabolic process); GO:0003824(molecula	map00362(Benzoate degradation); map00622(Xylene degradation); map00621(Dioxin degradation)	COG1942(S:Function unknown)	PF01361.22(Tautomerase:Tautomerase enzyme); PF14552.7(Tautomerase_2:Tautomerase enzyme)	CYT	5	74	6.8	89	High
A0A6Z3KQR8	0.7295	-0.455	0.002627	down	yes	7692273014	7119457328	7169631820	7330000000	5181771475	5047408610	5806931260	5350000000	flavocytochrome c [Listeria monocytogenes]	K00244	frdA	GO:0003824(molecular_function:catalytic activity); GO:0016627(molecular_function:oxidoreductase activity, acting on the CH-CH group of donors); GO:0000104(molecular_function:succinate dehydrogenase activity); GO:0003674(molecular_function:molecular_functi	map00650(Butanoate metabolism); map00720(Carbon fixation pathways in prokaryotes); map00620(Pyruvate metabolism); map02020(Two-component system); map00020(Citrate cycle (TCA cycle)); map00190(Oxidative phosphorylation)	COG1053(C:Energy production and conversion)	PF00890.25(FAD_binding_2:FAD binding domain); PF01266.25(DAO:FAD dependent oxidoreductase); PF12831.8(FAD_oxidored:FAD dependent oxidoreductase); PF07992.15(Pyr_redox_2:Pyridine nucleotide-disulphide oxidoreductase); PF13738.7(Pyr_redox_3:Pyridine nucleot	CYT	6	72	54.4	913	High
A0A5M0LRI1	1.323	0.4038	0.5391	up	no	5896122229	4757829319	5521473302	5390000000	6986276876	11656310542	2751344829	7130000000	fructose-6-phosphate aldolase [Listeria monocytogenes]	K00616	E2.2.1.2, talA, talB	GO:0006739(biological_process:NADP metabolic process); GO:0006098(biological_process:pentose-phosphate shunt); GO:0003674(molecular_function:molecular_function); GO:0016832(molecular_function:aldehyde-lyase activity); GO:0006091(biological_process:generat	map00030(Pentose phosphate pathway)	COG0176(S:Function unknown)	PF00923.20(TAL_FSA:Transaldolase/Fructose-6-phosphate aldolase)	CYT	18	92	23.6	192	High
A0A700VI88	1.089	0.123	0.08514	no change	no	5932621479	5565387191	6178307683	5890000000	6644147426	6144397680	6460013389	6420000000	Asp-tRNA(Asn)/Glu-tRNA(Gln) amidotransferase subunit GatA [Listeria monocytogenes]	K02433	gatA, QRSL1	GO:0044238(biological_process:primary metabolic process); GO:0035639(molecular_function:purine ribonucleoside triphosphate binding); GO:0044249(biological_process:cellular biosynthetic process); GO:0034641(biological_process:cellular nitrogen compound met	map00970(Aminoacyl-tRNA biosynthesis)	COG0154(J:Translation, ribosomal structure and biogenesis)	PF01425.22(Amidase:Amidase)	CYT	20	61	52.3	261	High
A0A402X3R9	1.318	0.3984	0.01096	up	yes	5612858092	4723977149	5513116885	5280000000	7383542416	6979600378	6526082025	6960000000	30S ribosomal protein S1 [Listeria monocytogenes]	K02945	RP-S1, rpsA	GO:0044238(biological_process:primary metabolic process); GO:0022627(cellular_component:cytosolic small ribosomal subunit); GO:0043232(cellular_component:intracellular non-membrane-bounded organelle); GO:0043226(cellular_component:organelle); GO:0044249(b	map03010(Ribosome)	COG0539(J:Translation, ribosomal structure and biogenesis)	PF00575.24(S1:S1 RNA binding domain)	CYT	5	71	41.4	307	High
A0A3T2B944	0.7465	-0.4218	0.1419	down	no	6519243154	8642363146	5821516093	6990000000	4460456738	5114524682	6088087521	5220000000	Myocilin [Listeria monocytogenes]							CYT	6	52	16.5	68	High
A0A0E1R9P6	1.755	0.8115	0.04542	up	yes	4861538143	3918687826	4431191853	4400000000	9221671793	8437506046	5523358513	7730000000	Uncharacterized protein SE_0534 [Listeria monocytogenes serotype 4b str. LL195]			GO:0044391(cellular_component:ribosomal subunit); GO:0045900(biological_process:negative regulation of translational elongation); GO:0080090(biological_process:regulation of primary metabolic process); GO:0019222(biological_process:regulation of metabolic		COG1544(J:Translation, ribosomal structure and biogenesis)	PF02482.20(Ribosomal_S30AE:Sigma 54 modulation protein / S30EA ribosomal protein); PF16321.6(Ribosom_S30AE_C:Sigma 54 modulation/S30EA ribosomal protein C terminus)	CYT	5	28	26.9	88	High
A0A6Y9WQH5	1.192	0.2534	0.107	no change	no	5127738263	5716868111	5649077360	5500000000	6181792874	7490763324	5981499842	6550000000	NUDIX domain-containing protein [Listeria monocytogenes]	K03574	mutT, NUDT15, MTH2	GO:0016787(molecular_function:hydrolase activity); GO:0003674(molecular_function:molecular_function); GO:0003824(molecular_function:catalytic activity)		COG0494(C:Energy production and conversion)	PF00293.29(NUDIX:NUDIX domain)	CYT	7	45	16.1	145	High
A0A241STA1	1.03	0.04264	0.6641	no change	no	5532459041	6400193696	5820147307	5920000000	6296606287	5547383661	6436660357	6090000000	MULTISPECIES: 50S ribosomal protein L18 [Listeria]	K02881	RP-L18, MRPL18, rplR	GO:0044238(biological_process:primary metabolic process); GO:0015934(cellular_component:large ribosomal subunit); GO:0034645(biological_process:cellular macromolecule biosynthetic process); GO:0022625(cellular_component:cytosolic large ribosomal subunit);	map03010(Ribosome)	COG0256(J:Translation, ribosomal structure and biogenesis)	PF00861.23(Ribosomal_L18p:Ribosomal L18 of archaea, bacteria, mitoch. and chloroplast)	CYT	3	34	13.1	34	High
A0A3T1TZ07	1.362	0.4457	0.05319	up	no	5212236259	4534383297	5280747714	5010000000	7835644909	6938437475	5687583998	6820000000	adenylate kinase [Listeria monocytogenes]	K00939	adk, AK	GO:0004017(molecular_function:adenylate kinase activity); GO:0009167(biological_process:purine ribonucleoside monophosphate metabolic process); GO:0009165(biological_process:nucleotide biosynthetic process); GO:0008270(molecular_function:zinc ion binding)	map00730(Thiamine metabolism); map00230(Purine metabolism)	COG0563(F:Nucleotide transport and metabolism)	PF00406.23(ADK:Adenylate kinase); PF13207.7(AAA_17:AAA domain); PF05191.15(ADK_lid:Adenylate kinase, active site lid); PF13671.7(AAA_33:AAA domain)	CYT	11	48	24.2	186	High
A0A6X0ZP08	1.151	0.2029	0.1055	no change	no	5258660524	5706195627	5474255256	5480000000	6990152545	6220836470	5702691366	6300000000	50S ribosomal protein L4 [Listeria monocytogenes]	K02926	RP-L4, MRPL4, rplD	GO:0044238(biological_process:primary metabolic process); GO:0003676(molecular_function:nucleic acid binding); GO:1901363(molecular_function:heterocyclic compound binding); GO:0044249(biological_process:cellular biosynthetic process); GO:0043229(cellular_	map03010(Ribosome)	COG0088(J:Translation, ribosomal structure and biogenesis)	PF00573.23(Ribosomal_L4:Ribosomal protein L4/L1 family)	CYT	8	50	22.6	167	High
A0A0B8R2G4	0.9074	-0.1402	0.3371	no change	no	5567949064	6392496463	6531273164	6160000000	5008935036	5342935074	6428552217	5590000000	glycosyl transferase, group 2 family protein, partial [Listeria monocytogenes FSL F2-208]	K03415	cheV	GO:0040011(biological_process:locomotion); GO:0003674(molecular_function:molecular_function); GO:0006935(biological_process:chemotaxis); GO:0042330(biological_process:taxis); GO:0000160(biological_process:phosphorelay signal transduction system); GO:00099	map02030(Bacterial chemotaxis); map02020(Two-component system)	COG0835(N:Cell motility); COG0835(T:Signal transduction mechanisms)	PF01584.20(CheW:CheW-like domain); PF00072.25(Response_reg:Response regulator receiver domain)	CYT	12	59	34.2	200	High
A0A4B6PET5	0.9168	-0.1253	0.1336	no change	no	6238814802	5902372340	6238981401	6130000000	5462387040	6100929964	5286468138	5620000000	GW domain-containing glycosaminoglycan-binding protein [Listeria monocytogenes]			GO:0016787(molecular_function:hydrolase activity); GO:0004040(molecular_function:amidase activity); GO:0016810(molecular_function:hydrolase activity, acting on carbon-nitrogen (but not peptide) bonds); GO:0016811(molecular_function:hydrolase activity, act		COG1705(S:Function unknown)	PF13457.7(GW:GW (Gly-Tryp) dipeptide domain); PF01832.21(Glucosaminidase:Mannosyl-glycoprotein endo-beta-N-acetylglucosaminidase)	CYT	14	63	61.9	481	High
A0A6W8IE59	1.201	0.2642	0.3033	up	no	4954384729	6193954694	4781861607	5310000000	6449504946	7706788233	4978547736	6380000000	purine-nucleoside phosphorylase [Listeria monocytogenes]	K03784	deoD	GO:0034641(biological_process:cellular nitrogen compound metabolic process); GO:0006807(biological_process:nitrogen compound metabolic process); GO:0003674(molecular_function:molecular_function); GO:0044281(biological_process:small molecule metabolic proc	map00240(Pyrimidine metabolism); map00230(Purine metabolism); map00760(Nicotinate and nicotinamide metabolism)	COG0813(F:Nucleotide transport and metabolism)	PF01048.21(PNP_UDP_1:Phosphorylase superfamily)	CYT	13	84	25.7	181	High
A0A0B8R2C9	0.6236	-0.6813	0.04714	down	yes	5844245087	8120468263	7333230387	7100000000	3625302868	3905249864	5749024742	4430000000	chemotaxis protein CheY [Listeria monocytogenes]	K03413	cheY	GO:0006928(biological_process:movement of cell or subcellular component); GO:0003674(molecular_function:molecular_function); GO:0007165(biological_process:signal transduction); GO:0035556(biological_process:intracellular signal transduction); GO:0050789(b	map02030(Bacterial chemotaxis); map02020(Two-component system)	COG0784(T:Signal transduction mechanisms)	PF00072.25(Response_reg:Response regulator receiver domain)	CYT	7	79	13.5	134	High
A0A3T2B5T4	0.6154	-0.7004	0.06756	down	no	7842283009	5879623690	7430380849	7050000000	4359137154	5906788496	2751006177	4340000000	SIS domain-containing protein [Listeria monocytogenes]	K19510	gfrF	GO:0016787(molecular_function:hydrolase activity); GO:0005975(biological_process:carbohydrate metabolic process); GO:0016853(molecular_function:isomerase activity); GO:0044238(biological_process:primary metabolic process); GO:0097367(molecular_function:ca		COG2222(M:Cell wall/membrane/envelope biogenesis)	PF01380.23(SIS:SIS domain)	CYT	18	69	38.2	211	High
A0A6W8V930	0.982	-0.02621	0.5516	no change	no	5519348521	5620963559	6033873400	5720000000	5602087300	5663593465	5599405641	5620000000	arsenate reductase family protein [Listeria monocytogenes]	K00537	arsC	GO:0030614(molecular_function:oxidoreductase activity, acting on phosphorus or arsenic in donors, disulfide as acceptor); GO:0030611(molecular_function:arsenate reductase activity); GO:0008794(molecular_function:arsenate reductase (glutaredoxin) activity)		COG1393(J:Translation, ribosomal structure and biogenesis)	PF03960.16(ArsC:ArsC family); PF00462.25(Glutaredoxin:Glutaredoxin)	CYT	9	79	13.7	121	High
A0A6W6SP88	1.072	0.1003	0.5384	no change	no	5946904548	4262662300	5988799617	5400000000	6013967633	5592249718	5764505388	5790000000	dTDP-glucose 4,6-dehydratase [Listeria monocytogenes]	K01710	rfbB, rmlB, rffG	GO:0034641(biological_process:cellular nitrogen compound metabolic process); GO:0006807(biological_process:nitrogen compound metabolic process); GO:0003674(molecular_function:molecular_function); GO:0044281(biological_process:small molecule metabolic proc	map00521(Streptomycin biosynthesis); map00523(Polyketide sugar unit biosynthesis); map00525(Acarbose and validamycin biosynthesis); map01055(Biosynthesis of vancomycin group antibiotics)	COG1088(M:Cell wall/membrane/envelope biogenesis)	PF16363.6(GDP_Man_Dehyd:GDP-mannose 4,6 dehydratase); PF01370.22(Epimerase:NAD dependent epimerase/dehydratase family); PF02719.16(Polysacc_synt_2:Polysaccharide biosynthesis protein); PF01073.20(3Beta_HSD:3-beta hydroxysteroid dehydrogenase/isomerase fam	CYT	16	66	36.9	167	High
Q8Y5A1	1.392	0.4772	0.1453	up	no	5883594964	2691125969	5224674597	4600000000	6398601264	6796222144	6015365600	6400000000	VOC family protein [Listeria monocytogenes]	K01759	GLO1, gloA	GO:0019752(biological_process:carboxylic acid metabolic process); GO:0044248(biological_process:cellular catabolic process); GO:0003674(molecular_function:molecular_function); GO:0044281(biological_process:small molecule metabolic process); GO:0044282(bio	map00620(Pyruvate metabolism)	COG0346(Q:Secondary metabolites biosynthesis, transport and catabolism)	PF00903.26(Glyoxalase:Glyoxalase/Bleomycin resistance protein/Dioxygenase superfamily); PF13669.7(Glyoxalase_4:Glyoxalase/Bleomycin resistance protein/Dioxygenase superfamily)	CYT	4	49	14.7	106	High
Q92F57	1.067	0.09356	0.6538	no change	no	5872862745	4023484394	6011303094	5300000000	6165654384	4961895299	5847126631	5660000000	MULTISPECIES: RNA-binding protein S1 [Listeria]	K07571	K07571	GO:0044238(biological_process:primary metabolic process); GO:0003676(molecular_function:nucleic acid binding); GO:0043226(cellular_component:organelle); GO:0044249(biological_process:cellular biosynthetic process); GO:0043229(cellular_component:intracellu		COG1098(G:Carbohydrate transport and metabolism)	PF00575.24(S1:S1 RNA binding domain)	CYT	5	53	15.6	126	High
A0A7C0IPQ5	1.075	0.1043	0.02055	no change	yes	5093775166	5430779251	5163077474	5230000000	5652016488	5572501308	5641849737	5620000000	heavy metal translocating P-type ATPase [Listeria monocytogenes]	K01534	zntA	GO:0015434(molecular_function:cadmium-transporting ATPase activity); GO:0035639(molecular_function:purine ribonucleoside triphosphate binding); GO:0003674(molecular_function:molecular_function); GO:0005488(molecular_function:binding); GO:0005524(molecular		COG2217(E:Amino acid transport and metabolism)	PF00122.21(E1-E2_ATPase:E1-E2 ATPase); PF00702.27(Hydrolase:haloacid dehalogenase-like hydrolase); PF08282.13(Hydrolase_3:haloacid dehalogenase-like hydrolase)	CYT	18	37	68.1	222	High
A0A6W6SSC6	1.179	0.2376	0.07101	no change	no	5280854531	4320173254	5115300139	4910000000	6046364164	5382164059	5926886508	5790000000	glucose-1-phosphate thymidylyltransferase [Listeria monocytogenes]	K00973	rfbA, rmlA, rffH	GO:0043169(molecular_function:cation binding); GO:0044249(biological_process:cellular biosynthetic process); GO:0003674(molecular_function:molecular_function); GO:0005488(molecular_function:binding); GO:0034645(biological_process:cellular macromolecule bi	map00521(Streptomycin biosynthesis); map00523(Polyketide sugar unit biosynthesis); map00525(Acarbose and validamycin biosynthesis)	COG1209(M:Cell wall/membrane/envelope biogenesis)	PF00483.24(NTP_transferase:Nucleotidyl transferase); PF12804.8(NTP_transf_3:MobA-like NTP transferase domain)	CYT	14	54	32.6	174	High
Q8YAB8	0.9439	-0.08329	0.454	no change	no	5236336386	5533202947	5700442808	5490000000	4854292235	4815892590	5874598305	5180000000	lysine--tRNA ligase [Listeria monocytogenes]	K04567	KARS, lysS	GO:0000287(molecular_function:magnesium ion binding); GO:0006430(biological_process:lysyl-tRNA aminoacylation); GO:0035639(molecular_function:purine ribonucleoside triphosphate binding); GO:0019752(biological_process:carboxylic acid metabolic process); GO	map00970(Aminoacyl-tRNA biosynthesis)	COG1190(J:Translation, ribosomal structure and biogenesis)	PF00152.21(tRNA-synt_2:tRNA synthetases class II (D, K and N)); PF01336.26(tRNA_anti-codon:OB-fold nucleic acid binding domain)	CYT	8	51	57.4	335	High
A0A6W8ZMZ0	1.056	0.07861	0.5496	no change	no	5401028780	4442983339	5612804015	5150000000	5212389599	5165945520	5935494622	5440000000	ribonuclease J [Listeria monocytogenes]	K12574	rnj	GO:0016796(molecular_function:exonuclease activity, active with either ribo- or deoxyribonucleic acids and producing 5'-phosphomonoesters); GO:0090304(biological_process:nucleic acid metabolic process); GO:0034641(biological_process:cellular nitrogen comp	map03018(RNA degradation)	COG0595(J:Translation, ribosomal structure and biogenesis)	PF17770.2(RNase_J_C:Ribonuclease J C-terminal domain); PF00753.28(Lactamase_B:Metallo-beta-lactamase superfamily); PF12706.8(Lactamase_B_2:Beta-lactamase superfamily domain); PF07521.13(RMMBL:Zn-dependent metallo-hydrolase RNA specificity domain)	CYT	26	66	61.5	262	High
A0A6W9KB44	1.094	0.1296	0.244	no change	no	4530170230	5331880483	5120924024	4990000000	5360711878	5097678010	5937441151	5470000000	2,3,4,5-tetrahydropyridine-2,6-dicarboxylate N-acetyltransferase [Listeria monocytogenes]	K05822	dapH, dapD	GO:0043648(biological_process:dicarboxylic acid metabolic process); GO:0019752(biological_process:carboxylic acid metabolic process); GO:0016053(biological_process:organic acid biosynthetic process); GO:0044249(biological_process:cellular biosynthetic pro	map00300(Lysine biosynthesis)	COG2171(E:Amino acid transport and metabolism)	PF08503.11(DapH_N:Tetrahydrodipicolinate succinyltransferase N-terminal); PF00132.25(Hexapep:Bacterial transferase hexapeptide (six repeats)); PF14602.7(Hexapep_2:Hexapeptide repeat of succinyl-transferase)	CYT	10	50	24.8	169	High
A0A6Z5A527	1.871	0.9038	0.06604	up	no	4579301996	1292139646	4982302476	3620000000	7591296512	6005521513	6711639911	6770000000	30S ribosomal protein S3 [Listeria monocytogenes]	K02982	RP-S3, rpsC	GO:0044238(biological_process:primary metabolic process); GO:0015935(cellular_component:small ribosomal subunit); GO:0043226(cellular_component:organelle); GO:0044249(biological_process:cellular biosynthetic process); GO:0043229(cellular_component:intrace	map03010(Ribosome)	COG0092(J:Translation, ribosomal structure and biogenesis)	PF00189.21(Ribosomal_S3_C:Ribosomal protein S3, C-terminal domain); PF07650.18(KH_2:KH domain); PF13083.7(KH_4:KH domain)	CYT	1	50	24.6	220	High
A0A6W7G9W2	1.381	0.4657	0.006244	up	yes	4381784937	4103238667	4569973406	4350000000	6464706019	6080674967	5486346524	6010000000	preprotein translocase subunit SecA [Listeria monocytogenes]	K03070	secA	GO:0008104(biological_process:protein localization); GO:0015462(molecular_function:ATPase-coupled protein transmembrane transporter activity); GO:0005886(cellular_component:plasma membrane); GO:0043952(biological_process:protein transport by the Sec compl	map02024(Quorum sensing); map03070(Bacterial secretion system); map03060(Protein export)	COG0653(P:Inorganic ion transport and metabolism)	PF07517.15(SecA_DEAD:SecA DEAD-like domain); PF07516.14(SecA_SW:SecA Wing and Scaffold domain); PF01043.21(SecA_PP_bind:SecA preprotein cross-linking domain); PF02810.16(SEC-C:SEC-C motif)	CYT	32	51	94.6	291	High
A0A3Q0NI94	1.278	0.3539	0.2004	up	no	4740805867	4193343060	4653888493	4530000000	6505237337	6681063488	4182688394	5790000000	helix-turn-helix transcriptional regulator [Listeria monocytogenes]			GO:0097159(molecular_function:organic cyclic compound binding); GO:0003674(molecular_function:molecular_function); GO:0005488(molecular_function:binding); GO:0003676(molecular_function:nucleic acid binding); GO:0003677(molecular_function:DNA binding); GO:			PF01381.23(HTH_3:Helix-turn-helix)	CYT	13	50	28.9	167	High
A0A3Q0NGI0	0.9435	-0.08391	0.6664	no change	no	4545089048	5824874813	5446006832	5270000000	4560088885	4361424521	6001052103	4970000000	MULTISPECIES: ribonucleotide-diphosphate reductase subunit beta [Listeria]	K00526	E1.17.4.1B, nrdB, nrdF	GO:0061731(molecular_function:ribonucleoside-diphosphate reductase activity); GO:0043169(molecular_function:cation binding); GO:0044249(biological_process:cellular biosynthetic process); GO:0034641(biological_process:cellular nitrogen compound metabolic p	map00240(Pyrimidine metabolism); map00230(Purine metabolism)	COG0208(F:Nucleotide transport and metabolism)	PF00268.22(Ribonuc_red_sm:Ribonucleotide reductase, small chain)	CYT	12	42	40.2	167	High
Q92DV7	0.6363	-0.6522	0.1162	down	no	5994470951	7578861329	5010636754	6190000000	2776985346	3469042127	5578746109	3940000000	MULTISPECIES: flagellar hook protein FlgE [Listeria]	K02390	flgE	GO:0040011(biological_process:locomotion); GO:0048870(biological_process:cell motility); GO:0009987(biological_process:cellular process); GO:0009425(cellular_component:bacterial-type flagellum basal body); GO:0006928(biological_process:movement of cell or	map02040(Flagellar assembly)	COG1749(N:Cell motility)	PF06429.14(Flg_bbr_C:Flagellar basal body rod FlgEFG protein C-terminal); PF00460.21(Flg_bb_rod:Flagella basal body rod protein); PF07559.15(FlaE:Flagellar basal body protein FlaE)	CYT	12	58	42.8	160	High
A0A6X2YNV9	1.262	0.3357	0.05276	up	no	4469777902	4372752677	4545482926	4460000000	6449014740	5006684320	5445075267	5630000000	50S ribosomal protein L14 [Listeria monocytogenes]	K02874	RP-L14, MRPL14, rplN	GO:0044238(biological_process:primary metabolic process); GO:0015934(cellular_component:large ribosomal subunit); GO:0003676(molecular_function:nucleic acid binding); GO:0022625(cellular_component:cytosolic large ribosomal subunit); GO:0044249(biological_	map03010(Ribosome)	COG0093(J:Translation, ribosomal structure and biogenesis)	PF00238.20(Ribosomal_L14:Ribosomal protein L14p/L23e)	CYT	5	28	13.2	95	High
Q8Y5A9	5.046	2.335	0.146	up	no	1457882222	1689344625	1848805772	1670000000	8910289602	14606912758	1689005709	8400000000	Gfo/Idh/MocA family oxidoreductase [Listeria monocytogenes]			GO:0016614(molecular_function:oxidoreductase activity, acting on CH-OH group of donors); GO:0016616(molecular_function:oxidoreductase activity, acting on the CH-OH group of donors, NAD or NADP as acceptor); GO:0004022(molecular_function:alcohol dehydrogen		COG0673(M:Cell wall/membrane/envelope biogenesis)	PF01408.23(GFO_IDH_MocA:Oxidoreductase family, NAD-binding Rossmann fold); PF02894.18(GFO_IDH_MocA_C:Oxidoreductase family, C-terminal alpha/beta domain)	CYT	11	49	38.4	155	High
A0A6Y6TIF2	1.124	0.1686	0.731	no change	no	4529912014	4764505659	4900796640	4730000000	5052203454	8181503740	2716768398	5320000000	D-threitol dehydrogenase [Listeria monocytogenes]	K22251	golD	GO:0016614(molecular_function:oxidoreductase activity, acting on CH-OH group of donors); GO:0016616(molecular_function:oxidoreductase activity, acting on the CH-OH group of donors, NAD or NADP as acceptor); GO:0047001(molecular_function:2-dehydro-3-deoxy-	map00561(Glycerolipid metabolism)	ENOG410XNW1(S:Function unknown)	PF13561.7(adh_short_C2:Enoyl-(Acyl carrier protein) reductase); PF00106.26(adh_short:short chain dehydrogenase); PF08659.11(KR:KR domain)	CYT	15	49	27.3	167	High
A0A1E7E4Z4	1.07	0.09761	0.09985	no change	no	4847401778	4686506640	4993645456	4840000000	5185407201	4951452915	5409117186	5180000000	MULTISPECIES: alpha-ketoacid dehydrogenase subunit beta [Listeria]	K00167	BCKDHB, bkdA2	GO:0016624(molecular_function:oxidoreductase activity, acting on the aldehyde or oxo group of donors, disulfide as acceptor); GO:0003824(molecular_function:catalytic activity); GO:0016903(molecular_function:oxidoreductase activity, acting on the aldehyde	map00280(Valine, leucine and isoleucine degradation); map00640(Propanoate metabolism)	COG0022(C:Energy production and conversion)	PF02779.25(Transket_pyr:Transketolase, pyrimidine binding domain); PF02780.21(Transketolase_C:Transketolase, C-terminal domain); PF17147.5(PFOR_II:Pyruvate:ferredoxin oxidoreductase core domain II)	CYT	19	73	35.7	239	High
A0A6Z2PK62	1.195	0.257	0.01819	no change	yes	4635911571	4442478152	4616424794	4560000000	5030536930	5783098579	5558523166	5460000000	translation initiation factor IF-2 [Listeria monocytogenes]	K02519	infB, MTIF2			COG0532(J:Translation, ribosomal structure and biogenesis)	PF11987.9(IF-2:Translation-initiation factor 2); PF00009.28(GTP_EFTU:Elongation factor Tu GTP binding domain); PF04760.16(IF2_N:Translation initiation factor IF-2, N-terminal region); PF01926.24(MMR_HSR1:50S ribosome-binding GTPase); PF00025.22(Arf:ADP-ri	CYT	28	46	84.8	315	High
A0A6X6J1B9	0.8395	-0.2524	0.1223	no change	no	5410207038	5237890054	5591800272	5410000000	3952643261	4293495585	5387084640	4540000000	chemotaxis protein CheA [Listeria monocytogenes]	K03407	cheA	GO:0035639(molecular_function:purine ribonucleoside triphosphate binding); GO:0003674(molecular_function:molecular_function); GO:0005488(molecular_function:binding); GO:0043167(molecular_function:ion binding); GO:1901363(molecular_function:heterocyclic co	map02030(Bacterial chemotaxis); map02020(Two-component system)	COG0643(T:Signal transduction mechanisms)	PF01584.20(CheW:CheW-like domain); PF07194.12(P2:P2 response regulator binding domain); PF01627.24(Hpt:Hpt domain); PF02518.27(HATPase_c:Histidine kinase-, DNA gyrase B-, and HSP90-like ATPase); PF02895.15(H-kinase_dim:Signal transducing histidine kinase,	CYT	24	49	68.6	274	High
A0A0H3GKF2	1.333	0.4147	0.005541	up	yes	4071049573	3961200873	4734202907	4260000000	5834283000	5499371025	5678271286	5670000000	aspartate--tRNA ligase [Listeria monocytogenes]	K01876	aspS	GO:0035639(molecular_function:purine ribonucleoside triphosphate binding); GO:0019752(biological_process:carboxylic acid metabolic process); GO:0090304(biological_process:nucleic acid metabolic process); GO:0034641(biological_process:cellular nitrogen com	map00970(Aminoacyl-tRNA biosynthesis)	COG0173(J:Translation, ribosomal structure and biogenesis)	PF00152.21(tRNA-synt_2:tRNA synthetases class II (D, K and N)); PF02938.15(GAD:GAD domain); PF01336.26(tRNA_anti-codon:OB-fold nucleic acid binding domain)	CYT	32	65	66.3	271	High
A0A6X5TUD5	1.111	0.1519	0.09958	no change	no	4416090422	4966373503	4702606434	4700000000	5563670506	5150937606	4932798341	5220000000	hypothetical protein [Listeria monocytogenes]							CYT	10	58	18.1	115	High
A0A6Y7R1B4	0.9965	-0.005058	0.9826	no change	no	4421421530	4253250512	6013806430	4900000000	5259633590	5464535423	3912704258	4880000000	ATP-binding cassette domain-containing protein [Listeria monocytogenes]	K19973	mntA	GO:0035639(molecular_function:purine ribonucleoside triphosphate binding); GO:0003674(molecular_function:molecular_function); GO:0005488(molecular_function:binding); GO:0016887(molecular_function:ATPase activity); GO:0043167(molecular_function:ion binding	map02010(ABC transporters)	COG1121(P:Inorganic ion transport and metabolism)	PF00005.28(ABC_tran:ABC transporter); PF13304.7(AAA_21:AAA domain, putative AbiEii toxin, Type IV TA system); PF02463.20(SMC_N:RecF/RecN/SMC N terminal domain)	CYT	11	52	26.5	147	High
A0A5K1PWX8	0.8594	-0.2186	0.446	no change	no	4644185956	6055134768	5069223379	5260000000	3752566004	3741706488	6055821378	4520000000	redox-sensing transcriptional repressor Rex [Listeria monocytogenes 08-5578]	K01926	rex	GO:0009892(biological_process:negative regulation of metabolic process); GO:0080090(biological_process:regulation of primary metabolic process); GO:0019222(biological_process:regulation of metabolic process); GO:0031327(biological_process:negative regulat		COG2344(K:Transcription)	PF02629.20(CoA_binding:CoA binding domain); PF06971.14(Put_DNA-bind_N:Putative DNA-binding protein N-terminus); PF01408.23(GFO_IDH_MocA:Oxidoreductase family, NAD-binding Rossmann fold)	CYT	9	45	26.8	109	High
A0A6Y8N3P5	1.109	0.1493	0.1214	no change	no	4112183888	4769511397	4826040776	4570000000	5041067516	4892598586	5264619352	5070000000	acetyl-CoA carboxylase biotin carboxylase subunit [Listeria monocytogenes]	K01961	accC	GO:0009165(biological_process:nucleotide biosynthetic process); GO:0044281(biological_process:small molecule metabolic process); GO:0044283(biological_process:small molecule biosynthetic process); GO:1901362(biological_process:organic cyclic compound bios	map00720(Carbon fixation pathways in prokaryotes); map00640(Propanoate metabolism); map00061(Fatty acid biosynthesis); map00620(Pyruvate metabolism)	COG0439(I:Lipid transport and metabolism)	PF02786.18(CPSase_L_D2:Carbamoyl-phosphate synthase L chain, ATP binding domain); PF00289.23(Biotin_carb_N:Biotin carboxylase, N-terminal domain); PF02785.20(Biotin_carb_C:Biotin carboxylase C-terminal domain); PF07478.14(Dala_Dala_lig_C:D-ala D-ala ligas	CYT	21	54	49.9	204	High
A0A3H2XZ09	0.9423	-0.08574	0.6169	no change	no	4494341783	5778425486	4604923164	4960000000	5069439857	4939329851	4008890969	4670000000	unnamed protein product	K02760	celA, chbB	GO:0015144(molecular_function:carbohydrate transmembrane transporter activity); GO:0008982(molecular_function:protein-N(PI)-phosphohistidine-sugar phosphotransferase activity); GO:0016773(molecular_function:phosphotransferase activity, alcohol group as ac	map02060(Phosphotransferase system (PTS)); map00500(Starch and sucrose metabolism)	COG1440(C:Energy production and conversion)	PF02302.18(PTS_IIB:PTS system, Lactose/Cellobiose specific IIB subunit)	CYT	1	48	11.2	107	High
A0A0E1R9E6	1.081	0.1124	0.5956	no change	no	4116622538	4216659079	5553447978	4630000000	5541639653	4100709014	5364300116	5000000000	50S ribosomal protein L16 [Listeria monocytogenes serotype 4b str. LL195]	K02878	RP-L16, MRPL16, rplP	GO:0044238(biological_process:primary metabolic process); GO:0015934(cellular_component:large ribosomal subunit); GO:0034645(biological_process:cellular macromolecule biosynthetic process); GO:0022625(cellular_component:cytosolic large ribosomal subunit);	map03010(Ribosome)	COG0197(J:Translation, ribosomal structure and biogenesis)	PF00252.19(Ribosomal_L16:Ribosomal protein L16p/L10e)	CYT	6	49	16.4	94	High
A0A0E1R378	1.038	0.05381	0.8851	no change	no	5381996969	4034340321	4421479750	4610000000	4842439478	6620481843	2903792553	4790000000	MULTISPECIES: 6-phospho-beta-glucosidase [Listeria]	K01222	E3.2.1.86A, celF	GO:0071704(biological_process:organic substance metabolic process); GO:0016787(molecular_function:hydrolase activity); GO:0103047(molecular_function:methyl beta-D-glucoside 6-phosphate glucohydrolase activity); GO:0005975(biological_process:carbohydrate m	map00010(Glycolysis / Gluconeogenesis); map00500(Starch and sucrose metabolism)	COG1486(G:Carbohydrate transport and metabolism)	PF02056.17(Glyco_hydro_4:Family 4 glycosyl hydrolase); PF11975.9(Glyco_hydro_4C:Family 4 glycosyl hydrolase C-terminal domain)	CYT	24	66	49.2	269	High
A0A6W4CG91	0.9145	-0.1289	0.4149	no change	no	4612773042	4787361801	5161860854	4850000000	3969971117	4055951603	5291375437	4440000000	proline--tRNA ligase [Listeria monocytogenes]	K01881	PARS, proS	GO:0006433(biological_process:prolyl-tRNA aminoacylation); GO:0035639(molecular_function:purine ribonucleoside triphosphate binding); GO:0019752(biological_process:carboxylic acid metabolic process); GO:0090304(biological_process:nucleic acid metabolic pr	map00970(Aminoacyl-tRNA biosynthesis)	COG0442(J:Translation, ribosomal structure and biogenesis)	PF00587.26(tRNA-synt_2b:tRNA synthetase class II core domain (G, H, P, S and T)); PF04073.16(tRNA_edit:Aminoacyl-tRNA editing domain); PF03129.21(HGTP_anticodon:Anticodon binding domain)	CYT	20	54	63.3	206	High
A0A6Z6YU78	1.044	0.06212	0.5231	no change	no	4460547391	4581975929	4589433741	4540000000	4612845450	4332429635	5287390417	4740000000	glycerol-3-phosphate dehydrogenase [Listeria monocytogenes]	K00057	gpsA	GO:0006650(biological_process:glycerophospholipid metabolic process); GO:0009331(cellular_component:glycerol-3-phosphate dehydrogenase complex); GO:0051287(molecular_function:NAD binding); GO:1901363(molecular_function:heterocyclic compound binding); GO:1	map00564(Glycerophospholipid metabolism)	COG0240(C:Energy production and conversion)	PF07479.15(NAD_Gly3P_dh_C:NAD-dependent glycerol-3-phosphate dehydrogenase C-terminus); PF01210.24(NAD_Gly3P_dh_N:NAD-dependent glycerol-3-phosphate dehydrogenase N-terminus); PF03807.18(F420_oxidored:NADP oxidoreductase coenzyme F420-dependent); PF02558.	CYT	16	64	36.5	176	High
A0A3T1U126	1.186	0.2461	0.03474	no change	yes	3989201258	4322533214	4326558217	4210000000	5048135654	4586856505	5353100240	5000000000	ATP-dependent protease ATP-binding subunit ClpX [Listeria monocytogenes]	K03544	clpX, CLPX	GO:0004176(molecular_function:ATP-dependent peptidase activity); GO:0006457(biological_process:protein folding); GO:0035639(molecular_function:purine ribonucleoside triphosphate binding); GO:0006807(biological_process:nitrogen compound metabolic process);	map04112(Cell cycle - Caulobacter)	COG1219(O:Posttranslational modification, protein turnover, chaperones)	PF07724.15(AAA_2:AAA domain (Cdc48 subfamily)); PF06689.14(zf-C4_ClpX:ClpX C4-type zinc finger); PF10431.10(ClpB_D2-small:C-terminal, D2-small domain, of ClpB protein); PF00004.30(AAA:ATPase family associated with various cellular activities (AAA)); PF077	CYT	16	49	46.4	209	High
A0A6W6SGE4	0.9166	-0.1256	0.1516	no change	no	5130922529	4453288698	4774878966	4790000000	4308868196	4609086400	4242088664	4390000000	alpha,alpha-phosphotrehalase [Listeria monocytogenes]	K01226	treC	GO:0016052(biological_process:carbohydrate catabolic process); GO:0009311(biological_process:oligosaccharide metabolic process); GO:0016798(molecular_function:hydrolase activity, acting on glycosyl bonds); GO:0009313(biological_process:oligosaccharide cat	map00500(Starch and sucrose metabolism)	COG0366(D:Cell cycle control, cell division, chromosome partitioning)	PF00128.25(Alpha-amylase:Alpha amylase, catalytic domain); PF14701.7(hDGE_amylase:Glycogen debranching enzyme, glucanotransferase domain)	CYT	25	62	63.2	250	High
A0A6X5RPL1	1.181	0.24	0.1162	no change	no	4253857617	3913908376	4446635186	4200000000	5266901723	5355670073	4273278684	4970000000	aldo/keto reductase [Listeria monocytogenes]			GO:0003824(molecular_function:catalytic activity); GO:0003674(molecular_function:molecular_function); GO:0016491(molecular_function:oxidoreductase activity)		COG0656(L:Replication, recombination and repair)	PF00248.22(Aldo_ket_red:Aldo/keto reductase family)	CYT	16	75	32.6	187	High
A0A6Z7KP44	1.636	0.7102	0.01488	up	yes	3219449260	4164809821	3050062352	3480000000	6212623476	4873537405	5987313563	5690000000	thioredoxin-disulfide reductase [Listeria monocytogenes]	K00384	trxB, TRR	GO:0003674(molecular_function:molecular_function); GO:0006801(biological_process:superoxide metabolic process); GO:0098754(biological_process:detoxification); GO:0016491(molecular_function:oxidoreductase activity); GO:0005737(cellular_component:cytoplasm)	map00450(Selenocompound metabolism)	COG0492(E:Amino acid transport and metabolism)	PF07992.15(Pyr_redox_2:Pyridine nucleotide-disulphide oxidoreductase); PF13738.7(Pyr_redox_3:Pyridine nucleotide-disulphide oxidoreductase); PF00070.28(Pyr_redox:Pyridine nucleotide-disulphide oxidoreductase)	CYT	13	57	32.5	122	High
A0A418RYC6	0.8035	-0.3156	0.1832	down	no	4594172669	6113649542	4532646356	5080000000	3901028812	3599559778	4746461431	4080000000	DUF4479 domain-containing protein [Listeria monocytogenes]	K06878	K06878	GO:0044238(biological_process:primary metabolic process); GO:0003676(molecular_function:nucleic acid binding); GO:0035639(molecular_function:purine ribonucleoside triphosphate binding); GO:0044249(biological_process:cellular biosynthetic process); GO:0034		COG0073(J:Translation, ribosomal structure and biogenesis)	PF14794.7(DUF4479:Domain of unknown function (DUF4479)); PF01588.21(tRNA_bind:Putative tRNA binding domain)	CYT	10	64	22.4	129	High
A0A6X1Z1E6	0.964	-0.05289	0.4881	no change	no	4616070085	4646185507	4638610252	4630000000	4548823972	4055293157	4797339974	4470000000	50S ribosomal protein L9 [Listeria monocytogenes]	K02939	RP-L9, MRPL9, rplI	GO:0044238(biological_process:primary metabolic process); GO:0015934(cellular_component:large ribosomal subunit); GO:0003676(molecular_function:nucleic acid binding); GO:0022625(cellular_component:cytosolic large ribosomal subunit); GO:1901363(molecular_f	map03010(Ribosome)	COG0359(J:Translation, ribosomal structure and biogenesis)	PF03948.15(Ribosomal_L9_C:Ribosomal protein L9, C-terminal domain); PF01281.20(Ribosomal_L9_N:Ribosomal protein L9, N-terminal domain)	CYT	6	33	16.2	83	High
A0A3T1TZD1	0.9971	-0.00419	0.9759	no change	no	4790565696	4198339187	4646760621	4550000000	4461173416	3903684869	5229884133	4530000000	adenylosuccinate synthase [Listeria monocytogenes]	K01939	purA, ADSS	GO:0004019(molecular_function:adenylosuccinate synthase activity); GO:0009167(biological_process:purine ribonucleoside monophosphate metabolic process); GO:0009165(biological_process:nucleotide biosynthetic process); GO:0044281(biological_process:small mo	map00250(Alanine, aspartate and glutamate metabolism); map00230(Purine metabolism)	COG0104(F:Nucleotide transport and metabolism)	PF00709.22(Adenylsucc_synt:Adenylosuccinate synthetase)	CYT	17	43	47.6	202	High
A0A6W6T7V6	0.9832	-0.02444	0.7973	no change	no	4295885986	4857839176	4556386305	4570000000	4239499546	4292329734	4947890397	4490000000	cell division protein FtsA [Listeria monocytogenes]	K03590	ftsA	GO:0000910(biological_process:cytokinesis); GO:0043093(biological_process:FtsZ-dependent cytokinesis); GO:0032153(cellular_component:cell division site); GO:0009987(biological_process:cellular process); GO:0009898(cellular_component:cytoplasmic side of pl	map04112(Cell cycle - Caulobacter)	COG0849(D:Cell cycle control, cell division, chromosome partitioning)	PF14450.7(FtsA:Cell division protein FtsA); PF02491.21(SHS2_FTSA:SHS2 domain inserted in FTSA); PF11104.9(PilM_2:Type IV pilus assembly protein PilM;); PF06723.14(MreB_Mbl:MreB/Mbl protein)	CYT	17	53	45.9	212	High
Q8YAC4	0.9105	-0.1353	0.4185	no change	no	4261238915	5294138443	4654196412	4740000000	3925596352	3976987521	5035166558	4310000000	Hsp33 family molecular chaperone HslO [Listeria monocytogenes]	K04083	hslO	GO:0005737(cellular_component:cytoplasm); GO:0006457(biological_process:protein folding); GO:0042026(biological_process:protein refolding); GO:0009987(biological_process:cellular process); GO:0044183(molecular_function:protein binding involved in protein		COG1281(O:Posttranslational modification, protein turnover, chaperones)	PF01430.20(HSP33:Hsp33 protein)	CYT	14	60	31.9	192	High
Q71XW7	1.702	0.7672	0.1843	up	no	3986172409	2449248040	3566220392	3330000000	8172789196	5477639920	3378194638	5680000000	MULTISPECIES: 50S ribosomal protein L32 [Listeria]	K02911	RP-L32, MRPL32, rpmF	GO:0044238(biological_process:primary metabolic process); GO:0015934(cellular_component:large ribosomal subunit); GO:0043232(cellular_component:intracellular non-membrane-bounded organelle); GO:0044249(biological_process:cellular biosynthetic process); GO	map03010(Ribosome)	COG0333(S:Function unknown)	PF01783.24(Ribosomal_L32p:Ribosomal L32p protein family)	CYT	3	63	6.5	119	High
A0A6Y8GVW0	1.609	0.6862	0.1188	up	no	3274634003	3641284794	3269930139	3400000000	5416206446	7279203251	3690077495	5460000000	glycerol kinase GlpK [Listeria monocytogenes]	K00864	glpK, GK	GO:0005488(molecular_function:binding); GO:0035639(molecular_function:purine ribonucleoside triphosphate binding); GO:0046164(biological_process:alcohol catabolic process); GO:0046174(biological_process:polyol catabolic process); GO:0019751(biological_pro	map04626(Plant-pathogen interaction); map00561(Glycerolipid metabolism)	COG0554(C:Energy production and conversion)	PF00370.22(FGGY_N:FGGY family of carbohydrate kinases, N-terminal domain); PF02782.17(FGGY_C:FGGY family of carbohydrate kinases, C-terminal domain)	CYT	17	43	55.4	169	High
A0A0E1R537	0.88	-0.1844	0.2825	no change	no	5024851030	3808866736	4917942751	4580000000	4329967257	4150766786	3621311331	4030000000	MULTISPECIES: metallophosphoesterase [Listeria]	K07095	K07095	GO:0003674(molecular_function:molecular_function); GO:0030904(cellular_component:retromer complex); GO:0051641(biological_process:cellular localization); GO:0043169(molecular_function:cation binding); GO:0043167(molecular_function:ion binding); GO:0046872		COG0622(S:Function unknown)	PF12850.8(Metallophos_2:Calcineurin-like phosphoesterase superfamily domain)	CYT	10	72	19.8	168	High
A0A6Z4U7K8	0.9921	-0.01144	0.8606	no change	no	4432621619	3962582929	4485256049	4290000000	4287569632	4121004786	4369916440	4260000000	ketoacyl-ACP synthase III [Listeria monocytogenes]	K00648	fabH	GO:0006633(biological_process:fatty acid biosynthetic process); GO:0006631(biological_process:fatty acid metabolic process); GO:0033818(molecular_function:beta-ketoacyl-acyl-carrier-protein synthase III activity); GO:0019752(biological_process:carboxylic	map00061(Fatty acid biosynthesis)	COG0332(I:Lipid transport and metabolism)	PF08545.11(ACP_syn_III:3-Oxoacyl-[acyl-carrier-protein (ACP)] synthase III); PF08541.11(ACP_syn_III_C:3-Oxoacyl-[acyl-carrier-protein (ACP)] synthase III C terminal); PF00108.24(Thiolase_N:Thiolase, N-terminal domain)	CYT	15	61	32.2	157	High
Q8Y770	0.9861	-0.02019	0.8968	no change	no	4146614123	4189344203	4381530580	4240000000	3840803450	3677115886	5021542692	4180000000	ATP-binding cassette domain-containing protein [Listeria monocytogenes]			GO:0035639(molecular_function:purine ribonucleoside triphosphate binding); GO:0003674(molecular_function:molecular_function); GO:0005488(molecular_function:binding); GO:0016887(molecular_function:ATPase activity); GO:0043167(molecular_function:ion binding		COG0488(C:Energy production and conversion)	PF00005.28(ABC_tran:ABC transporter); PF12848.8(ABC_tran_Xtn:ABC transporter); PF13304.7(AAA_21:AAA domain, putative AbiEii toxin, Type IV TA system)	CYT	21	60	60.3	220	High
A0A1C7Q2S5	1.156	0.2091	0.2211	no change	no	4202020458	3202765796	4251328979	3890000000	4975387734	4319196377	4185772535	4490000000	dTDP-4-dehydrorhamnose 3,5-epimerase [Listeria monocytogenes]	K01790	rfbC, rmlC	GO:0044249(biological_process:cellular biosynthetic process); GO:0034641(biological_process:cellular nitrogen compound metabolic process); GO:0006807(biological_process:nitrogen compound metabolic process); GO:0003674(molecular_function:molecular_function	map00521(Streptomycin biosynthesis); map00523(Polyketide sugar unit biosynthesis)	COG1898(M:Cell wall/membrane/envelope biogenesis)	PF00908.18(dTDP_sugar_isom:dTDP-4-dehydrorhamnose 3,5-epimerase)	CYT	10	73	21.1	153	High
A0A3T1Q079	0.8891	-0.1696	0.1983	no change	no	4675705014	4491941291	4059246602	4410000000	3461559955	4360779417	3937114773	3920000000	deoxyribose-phosphate aldolase [Listeria monocytogenes]	K01619	deoC, DERA	GO:0004139(molecular_function:deoxyribose-phosphate aldolase activity); GO:0046434(biological_process:organophosphate catabolic process); GO:0016830(molecular_function:carbon-carbon lyase activity); GO:0009166(biological_process:nucleotide catabolic proce	map00030(Pentose phosphate pathway)	COG0274(F:Nucleotide transport and metabolism)	PF01791.10(DeoC:DeoC/LacD family aldolase)	CYT	2	73	23.5	349	High
A0A6Z7DWJ1	1.13	0.1763	0.1944	no change	no	3992192505	3491854082	4240328948	3910000000	4394673201	4010289195	4842605863	4420000000	redox-regulated ATPase YchF [Listeria monocytogenes]	K06942	ychF	GO:0035639(molecular_function:purine ribonucleoside triphosphate binding); GO:0003674(molecular_function:molecular_function); GO:0005488(molecular_function:binding); GO:0016887(molecular_function:ATPase activity); GO:0043167(molecular_function:ion binding		COG0012(J:Translation, ribosomal structure and biogenesis)	PF06071.14(YchF-GTPase_C:Protein of unknown function (DUF933)); PF01926.24(MMR_HSR1:50S ribosome-binding GTPase); PF02421.19(FeoB_N:Ferrous iron transport protein B)	CYT	17	57	40.7	202	High
A0A6Z3K7H0	0.9235	-0.1148	0.5469	no change	no	4393546090	3673371855	4865395981	4310000000	4201916953	4469410333	3271317872	3980000000	DNA gyrase subunit A [Listeria monocytogenes]	K02469	gyrA	GO:0071103(biological_process:DNA conformation change); GO:0003676(molecular_function:nucleic acid binding); GO:0009330(cellular_component:DNA topoisomerase complex (ATP-hydrolyzing)); GO:0035639(molecular_function:purine ribonucleoside triphosphate bindi		COG0188(L:Replication, recombination and repair)	PF00521.21(DNA_topoisoIV:DNA gyrase/topoisomerase IV, subunit A); PF03989.14(DNA_gyraseA_C:DNA gyrase C-terminal domain, beta-propeller)	CYT	34	50	94.6	275	High
A0A6Y9R1M5	1.314	0.394	0.002726	up	yes	3785737316	3474058934	3452254057	3570000000	4517439307	4609741965	4949381955	4690000000	chorismate synthase [Listeria monocytogenes]	K01736	aroC	GO:0044238(biological_process:primary metabolic process); GO:0019752(biological_process:carboxylic acid metabolic process); GO:0044249(biological_process:cellular biosynthetic process); GO:0006807(biological_process:nitrogen compound metabolic process); G	map00400(Phenylalanine, tyrosine and tryptophan biosynthesis)	COG0082(E:Amino acid transport and metabolism)	PF01264.22(Chorismate_synt:Chorismate synthase)	CYT	14	46	42.2	194	High
A0A7H4YRC1	0.9714	-0.04186	0.7514	no change	no	3781025612	4704081153	4002054103	4160000000	4257910512	3610890552	4259680939	4040000000	30S ribosomal protein S16 [Listeria monocytogenes]	K02959	RP-S16, MRPS16, rpsP	GO:0044238(biological_process:primary metabolic process); GO:0015935(cellular_component:small ribosomal subunit); GO:0043232(cellular_component:intracellular non-membrane-bounded organelle); GO:0044249(biological_process:cellular biosynthetic process); GO	map03010(Ribosome)	COG0228(J:Translation, ribosomal structure and biogenesis)	PF00886.20(Ribosomal_S16:Ribosomal protein S16)	CYT	2	29	10.4	31	High
A0A6X1LYT4	1.293	0.3707	8.2e-05	up	yes	3512417445	3621137335	3528209483	3550000000	4630261775	4490052752	4666864426	4600000000	50S ribosomal protein L20 [Listeria monocytogenes]	K02887	RP-L20, MRPL20, rplT	GO:0044238(biological_process:primary metabolic process); GO:0015934(cellular_component:large ribosomal subunit); GO:0034645(biological_process:cellular macromolecule biosynthetic process); GO:0022625(cellular_component:cytosolic large ribosomal subunit);	map03010(Ribosome)	COG0292(J:Translation, ribosomal structure and biogenesis)	PF00453.19(Ribosomal_L20:Ribosomal protein L20)	CYT	4	37	13.7	62	High
A0A6X5IM46	0.9774	-0.03298	0.5835	no change	no	4078579986	4388474769	3888094770	4120000000	4017651011	4128793751	3928331522	4020000000	peptidase T [Listeria monocytogenes]	K01258	pepT	GO:0005488(molecular_function:binding); GO:0004177(molecular_function:aminopeptidase activity); GO:0044248(biological_process:cellular catabolic process); GO:0008238(molecular_function:exopeptidase activity); GO:0034641(biological_process:cellular nitroge		COG2195(P:Inorganic ion transport and metabolism)	PF07687.15(M20_dimer:Peptidase dimerisation domain); PF01546.29(Peptidase_M20:Peptidase family M20/M25/M40)	CYT	20	58	45.8	171	High
A0A0B8RES5	0.9885	-0.01669	0.8841	no change	no	4037358853	3693744800	4536344495	4090000000	4030333950	3728692505	4365785971	4040000000	Tyrosine--tRNA ligase [Listeria monocytogenes serotype 4b str. LL195]	K01866	YARS, tyrS	GO:0006437(biological_process:tyrosyl-tRNA aminoacylation); GO:0035639(molecular_function:purine ribonucleoside triphosphate binding); GO:0019752(biological_process:carboxylic acid metabolic process); GO:0090304(biological_process:nucleic acid metabolic p	map00970(Aminoacyl-tRNA biosynthesis)	COG0162(J:Translation, ribosomal structure and biogenesis)	PF00579.26(tRNA-synt_1b:tRNA synthetases class I (W and Y)); PF01479.26(S4:S4 domain)	CYT	20	52	48.9	180	High
A0A3T1U2T9	1.284	0.3606	0.09459	up	no	3759185200	2922165438	3924906408	3540000000	5140710751	4516518000	3962792590	4540000000	MULTISPECIES: type I glyceraldehyde-3-phosphate dehydrogenase [Listeria]	K00134	GAPDH, gapA	GO:0051287(molecular_function:NAD binding); GO:0016620(molecular_function:oxidoreductase activity, acting on the aldehyde or oxo group of donors, NAD or NADP as acceptor); GO:0003674(molecular_function:molecular_function); GO:0005488(molecular_function:bi	map00010(Glycolysis / Gluconeogenesis); map05130(Pathogenic Escherichia coli infection); map00710(Carbon fixation in photosynthetic organisms); map05132(Salmonella infection)	COG0057(G:Carbohydrate transport and metabolism)	PF02800.21(Gp_dh_C:Glyceraldehyde 3-phosphate dehydrogenase, C-terminal domain); PF00044.25(Gp_dh_N:Glyceraldehyde 3-phosphate dehydrogenase, NAD binding domain)	CYT	2	79	36.3	1505	High
Q8Y4C5	0.9474	-0.07795	0.199	no change	no	3950541801	4063473880	4310640084	4110000000	3711935327	3947031953	4016594619	3890000000	rod shape-determining protein MreB [Listeria monocytogenes]	K03569	mreB			COG1077(D:Cell cycle control, cell division, chromosome partitioning)	PF06723.14(MreB_Mbl:MreB/Mbl protein); PF00022.20(Actin:Actin); PF00012.21(HSP70:Hsp70 protein); PF14450.7(FtsA:Cell division protein FtsA)	CYT	16	68	35.6	171	High
A0A6X1Z3Q1	1.125	0.1699	0.2799	no change	no	3666699876	3175644612	4420406532	3750000000	4312695030	4341898975	4018403974	4220000000	glycosyltransferase [Listeria monocytogenes]			GO:0003824(molecular_function:catalytic activity); GO:0016740(molecular_function:transferase activity); GO:0003674(molecular_function:molecular_function); GO:0016757(molecular_function:transferase activity, transferring glycosyl groups)		COG0463(G:Carbohydrate transport and metabolism)	PF00535.27(Glycos_transf_2:Glycosyl transferase family 2); PF13641.7(Glyco_tranf_2_3:Glycosyltransferase like family 2); PF10111.10(Glyco_tranf_2_2:Glycosyltransferase like family 2)	CYT	29	60	71.4	287	High
A0A700JG15	1.137	0.1852	0.1549	no change	no	3399780245	4203675437	3580402376	3730000000	4051882343	4105839421	4555909064	4240000000	serine--tRNA ligase [Listeria monocytogenes]	K01875	SARS, serS	GO:0006434(biological_process:seryl-tRNA aminoacylation); GO:0032774(biological_process:RNA biosynthetic process); GO:0035639(molecular_function:purine ribonucleoside triphosphate binding); GO:0019752(biological_process:carboxylic acid metabolic process);	map00970(Aminoacyl-tRNA biosynthesis)	COG0172(J:Translation, ribosomal structure and biogenesis)	PF02403.23(Seryl_tRNA_N:Seryl-tRNA synthetase N-terminal domain); PF00587.26(tRNA-synt_2b:tRNA synthetase class II core domain (G, H, P, S and T))	CYT	14	48	49	129	High
A0A462UTU4	0.7568	-0.402	0.01566	down	yes	4131720716	4793009934	4450102660	4460000000	3253761456	3123879107	3744537485	3370000000	glutamine--fructose-6-phosphate transaminase (isomerizing) [Listeria monocytogenes]	K00820	glmS, GFPT	GO:0019752(biological_process:carboxylic acid metabolic process); GO:0008483(molecular_function:transaminase activity); GO:0034641(biological_process:cellular nitrogen compound metabolic process); GO:0006807(biological_process:nitrogen compound metabolic	map00520(Amino sugar and nucleotide sugar metabolism); map00250(Alanine, aspartate and glutamate metabolism)	COG0449(M:Cell wall/membrane/envelope biogenesis)	PF01380.23(SIS:SIS domain); PF13522.7(GATase_6:Glutamine amidotransferase domain); PF13537.7(GATase_7:Glutamine amidotransferase domain)	CYT	8	68	65.7	502	High
A0A6Z3HI66	1.135	0.1827	0.5412	no change	no	3493016580	3058130999	4352376310	3630000000	5147483610	2967854102	4266060067	4130000000	non-heme iron-binding ferritin Fri [Listeria monocytogenes]	K04047	dps	GO:0050801(biological_process:ion homeostasis); GO:0003677(molecular_function:DNA binding); GO:0042592(biological_process:homeostatic process); GO:0055072(biological_process:iron ion homeostasis); GO:0003674(molecular_function:molecular_function); GO:0005		COG0783(P:Inorganic ion transport and metabolism)	PF00210.25(Ferritin:Ferritin-like domain)	CYT	4	90	18.1	471	High
A0A6Y8GGD3	1.082	0.1137	0.08788	no change	no	3480895331	3850939835	3832665606	3720000000	4021687389	3920561166	4138603221	4030000000	phosphoglucosamine mutase [Listeria monocytogenes]	K03431	glmM	GO:0030203(biological_process:glycosaminoglycan metabolic process); GO:0034645(biological_process:cellular macromolecule biosynthetic process); GO:0043169(molecular_function:cation binding); GO:0046349(biological_process:amino sugar biosynthetic process);	map00520(Amino sugar and nucleotide sugar metabolism)	COG1109(S:Function unknown)	PF02878.17(PGM_PMM_I:Phosphoglucomutase/phosphomannomutase, alpha/beta/alpha domain I); PF02880.17(PGM_PMM_III:Phosphoglucomutase/phosphomannomutase, alpha/beta/alpha domain III); PF00408.21(PGM_PMM_IV:Phosphoglucomutase/phosphomannomutase, C-terminal dom	CYT	19	51	48.4	191	High
A0A6Y8FIX8	1.116	0.1583	0.01585	no change	yes	3643706140	3501335544	3814679092	3650000000	4083730885	4167554370	3980690821	4080000000	threonine--tRNA ligase [Listeria monocytogenes]	K01868	TARS, thrS	GO:0006435(biological_process:threonyl-tRNA aminoacylation); GO:0035639(molecular_function:purine ribonucleoside triphosphate binding); GO:0019752(biological_process:carboxylic acid metabolic process); GO:0090304(biological_process:nucleic acid metabolic	map00970(Aminoacyl-tRNA biosynthesis)	COG0441(J:Translation, ribosomal structure and biogenesis)	PF00587.26(tRNA-synt_2b:tRNA synthetase class II core domain (G, H, P, S and T)); PF03129.21(HGTP_anticodon:Anticodon binding domain); PF07973.15(tRNA_SAD:Threonyl and Alanyl tRNA synthetase second additional domain); PF02824.22(TGS:TGS domain)	CYT	23	48	73.2	209	High
A0A3A7UCS5	2.645	1.403	0.05612	up	no	2374755939	1852263576	2003434855	2080000000	6851941156	6676065657	2949715522	5490000000	sn-glycerol-3-phosphate ABC transporter ATP-binding protein UgpC [Listeria monocytogenes]	K10112	msmX, msmK, malK, sugC, ggtA, msiK	GO:0035639(molecular_function:purine ribonucleoside triphosphate binding); GO:0055052(cellular_component:ATP-binding cassette (ABC) transporter complex, substrate-binding subunit-containing); GO:0098533(cellular_component:ATPase dependent transmembrane tr	map02010(ABC transporters)	COG3839(G:Carbohydrate transport and metabolism)	PF00005.28(ABC_tran:ABC transporter); PF17912.2(OB_MalK:MalK OB fold domain); PF17850.2(CysA_C_terminal:CysA C-terminal regulatory domain)	CYT	13	50	41.1	143	High
A0A0D8X2A8	0.8756	-0.1917	0.08433	no change	no	3702889536	4408210409	3991657007	4030000000	3687912434	3420638217	3486615104	3530000000	MULTISPECIES: 30S ribosomal protein S20 [Listeria]	K02968	RP-S20, rpsT	GO:0044238(biological_process:primary metabolic process); GO:0003676(molecular_function:nucleic acid binding); GO:1901363(molecular_function:heterocyclic compound binding); GO:0044249(biological_process:cellular biosynthetic process); GO:0043229(cellular_	map03010(Ribosome)	COG0268(J:Translation, ribosomal structure and biogenesis)	PF01649.19(Ribosomal_S20p:Ribosomal protein S20)	CYT	4	36	9.2	39	High
A0A6Z3NPG8	0.926	-0.1109	0.606	no change	no	3547816394	4849412257	3353273703	3920000000	3543507069	3296190887	4041680650	3630000000	nucleotide exchange factor GrpE [Listeria monocytogenes]	K03687	GRPE	GO:0006457(biological_process:protein folding); GO:0003674(molecular_function:molecular_function); GO:0005488(molecular_function:binding); GO:0060590(molecular_function:ATPase regulator activity); GO:0098772(molecular_function:molecular function regulator		COG0576(O:Posttranslational modification, protein turnover, chaperones)	PF01025.20(GrpE:GrpE)	CYT	9	57	21.9	98	High
A0A6X3ACH9	1.746	0.8041	0.09812	up	no	2832018498	2253760268	3130204214	2740000000	3697997592	4046710936	6602922057	4780000000	bifunctional acetaldehyde-CoA/alcohol dehydrogenase [Listeria monocytogenes]	K04072	adhE	GO:0005488(molecular_function:binding); GO:0015976(biological_process:carbon utilization); GO:0003674(molecular_function:molecular_function); GO:0044281(biological_process:small molecule metabolic process); GO:0016491(molecular_function:oxidoreductase act	map00350(Tyrosine metabolism); map00650(Butanoate metabolism); map00626(Naphthalene degradation); map00625(Chloroalkane and chloroalkene degradation); map00620(Pyruvate metabolism); map00010(Glycolysis / Gluconeogenesis); map00071(Fatty acid degradation)	COG1012(E:Amino acid transport and metabolism)	PF00465.20(Fe-ADH:Iron-containing alcohol dehydrogenase); PF00171.23(Aldedh:Aldehyde dehydrogenase family); PF13685.7(Fe-ADH_2:Iron-containing alcohol dehydrogenase)	CYT	3	72	94.6	1336	High
A0A3T2B592	0.8295	-0.2697	0.1652	down	no	3661298395	4787206290	3836139234	4090000000	3287082018	3089421160	3815055876	3400000000	ACP S-malonyltransferase [Listeria monocytogenes]	K00645	fabD, MCAT, MCT1	GO:0006633(biological_process:fatty acid biosynthetic process); GO:0006631(biological_process:fatty acid metabolic process); GO:0019752(biological_process:carboxylic acid metabolic process); GO:0044249(biological_process:cellular biosynthetic process); GO	map00061(Fatty acid biosynthesis); map00333(Prodigiosin biosynthesis)	COG0331(I:Lipid transport and metabolism)	PF00698.22(Acyl_transf_1:Acyl transferase domain)	CYT	12	57	32.9	119	High
A0A3T1TX70	1.084	0.1164	0.16	no change	no	3455710448	3720742981	3497610679	3560000000	3925831239	4080081800	3564773062	3860000000	LCP family protein [Listeria monocytogenes]	K01005	tagT_U_V	GO:0005575(cellular_component:cellular_component); GO:0016021(cellular_component:integral component of membrane); GO:0110165(cellular_component:cellular anatomical entity); GO:0031224(cellular_component:intrinsic component of membrane)		COG1316(K:Transcription)	PF03816.15(LytR_cpsA_psr:LytR_cpsA_psr family)	CYT	15	50	34.1	170	High
A0A6X2ZMN5	1.103	0.1414	0.03869	no change	yes	3430470325	3384120056	3724110555	3510000000	3936950101	3766954869	3922140003	3880000000	glucose-6-phosphate dehydrogenase [Listeria monocytogenes]	K00036	G6PD, zwf	GO:0006739(biological_process:NADP metabolic process); GO:0005996(biological_process:monosaccharide metabolic process); GO:0006098(biological_process:pentose-phosphate shunt); GO:0003674(molecular_function:molecular_function); GO:0005488(molecular_functio	map00480(Glutathione metabolism); map00030(Pentose phosphate pathway)	COG0364(G:Carbohydrate transport and metabolism)	PF02781.17(G6PD_C:Glucose-6-phosphate dehydrogenase, C-terminal domain); PF00479.23(G6PD_N:Glucose-6-phosphate dehydrogenase, NAD binding domain)	CYT	23	59	56.2	203	High
A0A6Y9PJ28	1.097	0.1336	0.4395	no change	no	3750364290	2763583287	3898768778	3470000000	3902596336	3484571797	4037110952	3810000000	F0F1 ATP synthase subunit B [Listeria monocytogenes]	K02109	ATPF0B, atpF	GO:0005261(molecular_function:cation channel activity); GO:0009165(biological_process:nucleotide biosynthetic process); GO:0044281(biological_process:small molecule metabolic process); GO:1901362(biological_process:organic cyclic compound biosynthetic pro	map00195(Photosynthesis); map00190(Oxidative phosphorylation)	COG0711(C:Energy production and conversion)	PF00430.19(ATP-synt_B:ATP synthase B/B' CF(0))	CYT	7	40	19.4	112	High
A0A3H2VYM5	0.9195	-0.1211	0.3511	no change	no	4042770751	3703557503	3586775424	3780000000	3252995440	3188986449	3979708511	3470000000	MULTISPECIES: rhodanese-like domain-containing protein [Listeria]			GO:0005575(cellular_component:cellular_component); GO:0016021(cellular_component:integral component of membrane); GO:0110165(cellular_component:cellular anatomical entity); GO:0031224(cellular_component:intrinsic component of membrane)		COG0607(P:Inorganic ion transport and metabolism)	PF00581.21(Rhodanese:Rhodanese-like domain)	CYT	6	41	14.9	94	High
A0A241SRD1	1.058	0.08134	0.509	no change	no	3605249065	3136183772	3825323470	3520000000	4098531864	3654701407	3428253145	3730000000	ferric uptake regulator [Listeria monocytogenes serotype 4b str. 02-6679]	K03711	fur, zur, furB	GO:0003700(molecular_function:transcription factor activity, sequence-specific DNA binding); GO:0097159(molecular_function:organic cyclic compound binding); GO:0003674(molecular_function:molecular_function); GO:0005488(molecular_function:binding); GO:0003		COG0735(K:Transcription)	PF01475.20(FUR:Ferric uptake regulator family)	CYT	7	31	21.3	122	High
A0A3Q0NGN2	1.015	0.02148	0.8929	no change	no	3309172146	4201352211	3202453961	3570000000	3385548849	4034416136	3455454878	3630000000	HIT domain-containing protein [Listeria monocytogenes]	K02503	HINT1, hinT, hit	GO:0006139(biological_process:nucleobase-containing compound metabolic process); GO:0044238(biological_process:primary metabolic process); GO:0071704(biological_process:organic substance metabolic process); GO:1901360(biological_process:organic cyclic com		COG0537(F:Nucleotide transport and metabolism); COG0537(G:Carbohydrate transport and metabolism)	PF01230.24(HIT:HIT domain); PF11969.9(DcpS_C:Scavenger mRNA decapping enzyme C-term binding)	CYT	6	38	16.1	86	High
A0A3T1U0E1	1.051	0.07176	0.4383	no change	no	3245515495	3555904227	3723766136	3510000000	3382737992	3838807560	3836095683	3690000000	thioredoxin family protein [Listeria monocytogenes]			GO:0019725(biological_process:cellular homeostasis); GO:0009987(biological_process:cellular process); GO:0005623(cellular_component:cell); GO:0050794(biological_process:regulation of cellular process); GO:0042592(biological_process:homeostatic process); G		COG0526(S:Function unknown)	PF00085.21(Thioredoxin:Thioredoxin); PF14595.7(Thioredoxin_9:Thioredoxin)	CYT	4	59	11.8	64	High
A0A6Z7ISE2	0.9722	-0.04067	0.8144	no change	no	3434637491	3169386537	4291741252	3630000000	3878019918	3577046530	3139243193	3530000000	cytochrome ubiquinol oxidase subunit I [Listeria monocytogenes]	K00425	cydA	GO:0009060(biological_process:aerobic respiration); GO:0003674(molecular_function:molecular_function); GO:0005488(molecular_function:binding); GO:0006091(biological_process:generation of precursor metabolites and energy); GO:1901363(molecular_function:het	map00190(Oxidative phosphorylation); map02020(Two-component system)	COG1271(C:Energy production and conversion)	PF01654.18(Cyt_bd_oxida_I:Cytochrome bd terminal oxidase subunit I)	CYT	7	16	52.8	118	High
A0A0H3GD91	1.042	0.05936	0.8397	no change	no	3412743173	3687060663	3403675775	3500000000	3667278884	4802687937	2472987340	3650000000	MULTISPECIES: cold-shock protein CspD [Listeria]	K03704	cspA	GO:0005737(cellular_component:cytoplasm); GO:0097159(molecular_function:organic cyclic compound binding); GO:0005575(cellular_component:cellular_component); GO:0003674(molecular_function:molecular_function); GO:0005488(molecular_function:binding); GO:0003		COG1278(K:Transcription)	PF00313.23(CSD:'Cold-shock' DNA-binding domain)	CYT	2	65	7.2	174	High
Q8Y4G8	1.168	0.224	0.0188	no change	yes	3290797540	3226924022	3293202803	3270000000	4050292852	3841484396	3561222113	3820000000	phospho-sugar mutase [Listeria monocytogenes]	K01835	pgm	GO:0043169(molecular_function:cation binding); GO:0005975(biological_process:carbohydrate metabolic process); GO:0016853(molecular_function:isomerase activity); GO:0044238(biological_process:primary metabolic process); GO:0003824(molecular_function:cataly	map00230(Purine metabolism); map00521(Streptomycin biosynthesis); map00520(Amino sugar and nucleotide sugar metabolism); map00052(Galactose metabolism); map00010(Glycolysis / Gluconeogenesis); map00500(Starch and sucrose metabolism); map00030(Pentose phos	COG1109(L:Replication, recombination and repair)	PF02878.17(PGM_PMM_I:Phosphoglucomutase/phosphomannomutase, alpha/beta/alpha domain I); PF02880.17(PGM_PMM_III:Phosphoglucomutase/phosphomannomutase, alpha/beta/alpha domain III); PF02879.17(PGM_PMM_II:Phosphoglucomutase/phosphomannomutase, alpha/beta/alp	CYT	22	45	64.1	201	High
A0A0E0V056	0.8225	-0.2819	0.1223	down	no	3591300723	3679657196	4219658212	3830000000	3333696788	2585597162	3529375052	3150000000	MULTISPECIES: 30S ribosomal protein S9 [Listeria]	K02996	RP-S9, MRPS9, rpsI	GO:0044238(biological_process:primary metabolic process); GO:0043232(cellular_component:intracellular non-membrane-bounded organelle); GO:0044249(biological_process:cellular biosynthetic process); GO:0034641(biological_process:cellular nitrogen compound m	map03010(Ribosome)	COG0103(J:Translation, ribosomal structure and biogenesis)	PF00380.20(Ribosomal_S9:Ribosomal protein S9/S16)	CYT	2	55	14.4	130	High
A0A6Z3FCL9	1.138	0.1865	0.1937	no change	no	3308015615	2794408315	3669428668	3260000000	3943709793	3478524901	3694398161	3710000000	type I methionyl aminopeptidase [Listeria monocytogenes]	K01265	map	GO:0004177(molecular_function:aminopeptidase activity); GO:0008238(molecular_function:exopeptidase activity); GO:0006807(biological_process:nitrogen compound metabolic process); GO:0003674(molecular_function:molecular_function); GO:0005488(molecular_funct		COG0024(J:Translation, ribosomal structure and biogenesis)	PF00557.25(Peptidase_M24:Metallopeptidase family M24)	EXC	8	59	26.1	134	High
A0A6X2TVE0	1.105	0.144	0.3053	no change	no	2908227899	3160525438	3852898810	3310000000	3476235011	3754905040	3734697226	3660000000	pyridoxal 5'-phosphate synthase lyase subunit PdxS [Listeria monocytogenes]	K06215	pdxS, pdx1	GO:0036381(molecular_function:pyridoxal 5'-phosphate synthase (glutamine hydrolysing) activity); GO:0044283(biological_process:small molecule biosynthetic process); GO:0019752(biological_process:carboxylic acid metabolic process); GO:0044249(biological_pr	map00750(Vitamin B6 metabolism)	COG0214(H:Coenzyme transport and metabolism)	PF01680.18(SOR_SNZ:SOR/SNZ family); PF05690.15(ThiG:Thiazole biosynthesis protein ThiG); PF01207.18(Dus:Dihydrouridine synthase (Dus))	CYT	13	54	31.7	162	High
A0A6Z2QDZ5	1.174	0.2314	0.05719	no change	no	3182670688	2886011826	3495903102	3190000000	3551178325	3732266934	3942099660	3740000000	RNA polymerase sigma factor RpoD [Listeria monocytogenes]	K03086	rpoD	GO:0032774(biological_process:RNA biosynthetic process); GO:0090304(biological_process:nucleic acid metabolic process); GO:0044249(biological_process:cellular biosynthetic process); GO:0034641(biological_process:cellular nitrogen compound metabolic proces		COG0568(K:Transcription)	PF04539.17(Sigma70_r3:Sigma-70 region 3); PF04545.17(Sigma70_r4:Sigma-70, region 4); PF04542.15(Sigma70_r2:Sigma-70 region 2); PF00140.21(Sigma70_r1_2:Sigma-70 factor, region 1.2); PF03979.15(Sigma70_r1_1:Sigma-70 factor, region 1.1)	CYT	14	46	42.4	153	High
A0A6Z7Z219	0.832	-0.2653	0.06107	no change	no	3851483292	3828335633	3640068097	3770000000	2769812194	3067407991	3578951078	3140000000	hypothetical protein [Listeria monocytogenes]							EXC	13	81	25	143	High
A0A6Z9E2C1	1.287	0.364	0.2027	up	no	3019952016	2942865545	3064819679	3010000000	4995221448	3450397621	3174038367	3870000000	M42 family peptidase [Listeria monocytogenes]			GO:0004177(molecular_function:aminopeptidase activity); GO:0016787(molecular_function:hydrolase activity); GO:0003824(molecular_function:catalytic activity); GO:0140096(molecular_function:catalytic activity, acting on a protein); GO:0043169(molecular_func		COG1363(O:Posttranslational modification, protein turnover, chaperones)	PF05343.15(Peptidase_M42:M42 glutamyl aminopeptidase); PF01546.29(Peptidase_M20:Peptidase family M20/M25/M40)	CYT	18	76	38.8	134	High
A0A3T2B9D6	0.8808	-0.1831	0.5194	no change	no	2694009830	4626118915	3630201337	3650000000	2797618409	3150574289	3697756074	3220000000	carbonic anhydrase [Listeria monocytogenes]	K01674	cah	GO:0043169(molecular_function:cation binding); GO:0046872(molecular_function:metal ion binding); GO:0046914(molecular_function:transition metal ion binding); GO:0016835(molecular_function:carbon-oxygen lyase activity); GO:0016836(molecular_function:hydro-	map00910(Nitrogen metabolism)	COG3338(P:Inorganic ion transport and metabolism)	PF00194.22(Carb_anhydrase:Eukaryotic-type carbonic anhydrase)	EXC	12	58	27.2	152	High
A0A0H3GCW7	0.9196	-0.1209	0.3909	no change	no	3350493516	3613139426	3709581559	3560000000	3026844364	2964069627	3825286494	3270000000	ATP-dependent DNA helicase PcrA [Listeria monocytogenes 10403S]	K03657	uvrD, pcrA	GO:0071103(biological_process:DNA conformation change); GO:0003676(molecular_function:nucleic acid binding); GO:0032392(biological_process:DNA geometric change); GO:0035639(molecular_function:purine ribonucleoside triphosphate binding); GO:0003674(molecul	map03430(Mismatch repair); map03420(Nucleotide excision repair)	COG0210(L:Replication, recombination and repair)	PF00580.22(UvrD-helicase:UvrD/REP helicase N-terminal domain); PF13361.7(UvrD_C:UvrD-like helicase C-terminal domain); PF13245.7(AAA_19:AAA domain); PF13538.7(UvrD_C_2:UvrD-like helicase C-terminal domain); PF13604.7(AAA_30:AAA domain); PF04257.15(Exonuc_	CYT	33	51	83.4	222	High
A0A6X2TYN0	0.9517	-0.07142	0.6959	no change	no	3609799575	3382577865	3495787449	3500000000	2993911194	2868565348	4118058553	3330000000	molecular chaperone DnaJ [Listeria monocytogenes]	K03686	dnaJ	GO:0006457(biological_process:protein folding); GO:0035639(molecular_function:purine ribonucleoside triphosphate binding); GO:0031072(molecular_function:heat shock protein binding); GO:0006458(biological_process:'de novo' protein folding); GO:0044249(biol		COG0484(O:Posttranslational modification, protein turnover, chaperones)	PF01556.19(DnaJ_C:DnaJ C terminal domain); PF00226.32(DnaJ:DnaJ domain); PF00684.20(DnaJ_CXXCXGXG:DnaJ central domain); PF15777.6(Anti-TRAP:Tryptophan RNA-binding attenuator protein inhibitory protein)	CYT	13	41	41.1	158	High
A0A6Y5VDQ7	0.5714	-0.8074	0.02508	down	yes	4397452260	5039042014	3405393488	4280000000	2075211199	2849294095	2413968282	2450000000	PTS beta-glucoside transporter subunit IIABC [Listeria monocytogenes]	K02755	bglFa	GO:0003674(molecular_function:molecular_function); GO:0034219(biological_process:carbohydrate transmembrane transport); GO:0031224(cellular_component:intrinsic component of membrane); GO:0016021(cellular_component:integral component of membrane); GO:00160		COG1264(C:Energy production and conversion)	PF00358.21(PTS_EIIA_1:phosphoenolpyruvate-dependent sugar phosphotransferase system, EIIA 1); PF02378.19(PTS_EIIC:Phosphotransferase system, EIIC); PF00367.21(PTS_EIIB:phosphotransferase system, EIIB)	CYT	13	27	67.4	148	High
A0A6X2TK45	2.057	1.041	0.007531	up	yes	2074480735	2187246400	2302430185	2190000000	5146803024	4739408356	3613917994	4500000000	YkvS family protein [Listeria monocytogenes]					COG4873(S:Function unknown)	PF09953.10(DUF2187:Uncharacterized protein conserved in bacteria (DUF2187))	CYT	5	69	10.7	81	High
A0A6X4MQC5	0.9911	-0.0129	0.9159	no change	no	3310101456	3456339494	3310898192	3360000000	3107795224	3030478213	3849505386	3330000000	ribosome biogenesis GTPase Der [Listeria monocytogenes]	K03977	engA, der	GO:0022607(biological_process:cellular component assembly); GO:0035639(molecular_function:purine ribonucleoside triphosphate binding); GO:0000027(biological_process:ribosomal large subunit assembly); GO:0043933(biological_process:macromolecular complex su		COG1160(S:Function unknown)	PF01926.24(MMR_HSR1:50S ribosome-binding GTPase); PF14714.7(KH_dom-like:KH-domain-like of EngA bacterial GTPase enzymes, C-terminal); PF02421.19(FeoB_N:Ferrous iron transport protein B); PF00009.28(GTP_EFTU:Elongation factor Tu GTP binding domain); PF0035	CYT	15	55	49.1	153	High
A0A6W6Q855	1.05	0.07039	0.5494	no change	no	2910420052	3539425880	3336428324	3260000000	3755264062	3280236835	3238000250	3420000000	glucose-6-phosphate isomerase [Listeria monocytogenes]	K01810	GPI, pgi	GO:0009185(biological_process:ribonucleoside diphosphate metabolic process); GO:0046364(biological_process:monosaccharide biosynthetic process); GO:0009117(biological_process:nucleotide metabolic process); GO:0030246(molecular_function:carbohydrate bindin	map00520(Amino sugar and nucleotide sugar metabolism); map00030(Pentose phosphate pathway); map00500(Starch and sucrose metabolism); map00010(Glycolysis / Gluconeogenesis)	COG0166(G:Carbohydrate transport and metabolism)	PF00342.20(PGI:Phosphoglucose isomerase)	CYT	4	54	49.9	314	High
A0A6X6J9V7	0.9605	-0.05814	0.6109	no change	no	3355640096	3306676470	3505259523	3390000000	2996192408	3041199741	3726978711	3250000000	glycoside hydrolase family 1 protein [Listeria monocytogenes]	K01223	E3.2.1.86B, bglA	GO:0071704(biological_process:organic substance metabolic process); GO:0016787(molecular_function:hydrolase activity); GO:0005975(biological_process:carbohydrate metabolic process); GO:0015926(molecular_function:glucosidase activity); GO:0044238(biologica	map00010(Glycolysis / Gluconeogenesis); map00500(Starch and sucrose metabolism)	COG2723(L:Replication, recombination and repair)	PF00232.19(Glyco_hydro_1:Glycosyl hydrolase family 1)	CYT	20	42	54.5	206	High
A0A6V9DQ53	1.336	0.4179	0.00032	up	yes	2704994130	2977623793	2819682483	2830000000	3739664878	3803467446	3811459527	3780000000	DUF2090 domain-containing protein [Listeria monocytogenes]	K01635	lacD	GO:2001058(biological_process:D-tagatose 6-phosphate metabolic process); GO:2001059(biological_process:D-tagatose 6-phosphate catabolic process); GO:0046434(biological_process:organophosphate catabolic process); GO:0019512(biological_process:lactose catab	map02024(Quorum sensing); map00052(Galactose metabolism)	COG3684(G:Carbohydrate transport and metabolism)	PF01791.10(DeoC:DeoC/LacD family aldolase); PF09863.10(DUF2090:Uncharacterized protein conserved in bacteria (DUF2090))	CYT	15	59	37.7	169	High
A0A1D2IYV1	1.013	0.01863	0.8402	no change	no	3039543908	3468687796	3318304596	3280000000	3579878360	3371429574	3009853099	3320000000	CBS domain-containing protein [Listeria monocytogenes]					COG0517(S:Function unknown)	PF00571.29(CBS:CBS domain)	CYT	10	64	23.5	103	High
A0A6X2YX71	1.048	0.06764	0.5641	no change	no	2980662018	3352817801	3326859380	3220000000	3176982228	3143467164	3802763820	3370000000	bifunctional UDP-N-acetylglucosamine diphosphorylase/glucosamine-1-phosphate N-acetyltransferase GlmU [Listeria monocytogenes]	K04042	glmU	GO:0019134(molecular_function:glucosamine-1-phosphate N-acetyltransferase activity); GO:0046349(biological_process:amino sugar biosynthetic process); GO:0044281(biological_process:small molecule metabolic process); GO:1901362(biological_process:organic cy	map00520(Amino sugar and nucleotide sugar metabolism)	COG1207(M:Cell wall/membrane/envelope biogenesis)	PF00132.25(Hexapep:Bacterial transferase hexapeptide (six repeats)); PF00483.24(NTP_transferase:Nucleotidyl transferase); PF12804.8(NTP_transf_3:MobA-like NTP transferase domain); PF14602.7(Hexapep_2:Hexapeptide repeat of succinyl-transferase); PF01128.20	CYT	18	57	49.7	198	High
Q8Y6X7	1.182	0.2412	0.6931	no change	no	3927268081	1108440209	4001201726	3010000000	1892299444	3943913832	4845962889	3560000000	porphobilinogen synthase [Listeria monocytogenes]	K01698	hemB, ALAD	GO:0005829(cellular_component:cytosol); GO:0006778(biological_process:porphyrin-containing compound metabolic process); GO:0006779(biological_process:porphyrin-containing compound biosynthetic process); GO:0044249(biological_process:cellular biosynthetic	map00860(Porphyrin and chlorophyll metabolism)	COG0113(H:Coenzyme transport and metabolism)	PF00490.22(ALAD:Delta-aminolevulinic acid dehydratase)	CYT	11	47	36.2	87	High
A0A6X2Q1K4	0.7467	-0.4214	0.1566	down	no	3263517241	4677009107	3262908625	3730000000	2809240679	3246172709	2310060478	2790000000	aspartate aminotransferase family protein [Listeria monocytogenes]	K01845	hemL	GO:0006778(biological_process:porphyrin-containing compound metabolic process); GO:0006779(biological_process:porphyrin-containing compound biosynthetic process); GO:0044249(biological_process:cellular biosynthetic process); GO:0034641(biological_process:	map00860(Porphyrin and chlorophyll metabolism)	COG0001(S:Function unknown)	PF00202.22(Aminotran_3:Aminotransferase class-III)	CYT	11	44	46.1	123	High
A0A6X2YZ36	0.9514	-0.07188	0.5845	no change	no	3612957387	3009480918	3372760483	3330000000	3253936880	3481115390	2775265334	3170000000	F0F1 ATP synthase subunit delta [Listeria monocytogenes]	K02113	ATPF1D, atpH	GO:0005261(molecular_function:cation channel activity); GO:0009165(biological_process:nucleotide biosynthetic process); GO:0044281(biological_process:small molecule metabolic process); GO:1901362(biological_process:organic cyclic compound biosynthetic pro	map00195(Photosynthesis); map00190(Oxidative phosphorylation)	COG0712(C:Energy production and conversion)	PF00213.19(OSCP:ATP synthase delta (OSCP) subunit)	CYT	12	62	20.3	145	High
A0A6X3RZ54	1.177	0.2351	0.01033	no change	yes	2924838150	2977270012	2989304789	2960000000	3705801856	3325621251	3432442228	3490000000	chorismate mutase [Listeria monocytogenes]	K13853	aroG, aroA	GO:0005488(molecular_function:binding); GO:0044238(biological_process:primary metabolic process); GO:0019752(biological_process:carboxylic acid metabolic process); GO:0044249(biological_process:cellular biosynthetic process); GO:0006807(biological_process	map00400(Phenylalanine, tyrosine and tryptophan biosynthesis)	COG2876(E:Amino acid transport and metabolism)	PF00793.21(DAHP_synth_1:DAHP synthetase I family); PF01817.22(CM_2:Chorismate mutase type II)	CYT	14	40	39.6	153	High
Q8Y8V1	1.008	0.0115	0.9527	no change	no	3038757442	2921592177	3367590948	3110000000	2863435788	2661938178	3878210228	3130000000	DUF5105 domain-containing protein [Listeria monocytogenes]					ENOG410Z21M(S:Function unknown)	PF17118.6(DUF5105:Domain of unknown function (DUF5105))	CYT	11	52	24	95	High
A0A6W4NMY4	1.062	0.08678	0.2522	no change	no	3007239052	3118795923	2930984122	3020000000	2993275992	3186819487	3441236567	3210000000	3-phosphoglycerate dehydrogenase [Listeria monocytogenes]	K00058	serA, PHGDH	GO:0051287(molecular_function:NAD binding); GO:0019752(biological_process:carboxylic acid metabolic process); GO:0006807(biological_process:nitrogen compound metabolic process); GO:0003674(molecular_function:molecular_function); GO:0005488(molecular_funct	map00680(Methane metabolism); map00270(Cysteine and methionine metabolism); map00260(Glycine, serine and threonine metabolism)	COG0111(E:Amino acid transport and metabolism)	PF02826.20(2-Hacid_dh_C:D-isomer specific 2-hydroxyacid dehydrogenase, NAD binding domain); PF00389.31(2-Hacid_dh:D-isomer specific 2-hydroxyacid dehydrogenase, catalytic domain); PF03446.16(NAD_binding_2:NAD binding domain of 6-phosphogluconate dehydroge	CYT	16	51	43.2	76	High
A0A6Z6WSV8	0.9738	-0.0383	0.7351	no change	no	2904395278	3483828582	3012295204	3130000000	2908855877	2920880101	3326288707	3050000000	DNA polymerase III subunit beta [Listeria monocytogenes]	K02338	dnaN	GO:1990234(cellular_component:transferase complex); GO:0034061(molecular_function:DNA polymerase activity); GO:0090304(biological_process:nucleic acid metabolic process); GO:0044249(biological_process:cellular biosynthetic process); GO:0034641(biological_	map03430(Mismatch repair); map03440(Homologous recombination); map03030(DNA replication)	COG0592(L:Replication, recombination and repair)	PF00712.20(DNA_pol3_beta:DNA polymerase III beta subunit, N-terminal domain); PF02767.17(DNA_pol3_beta_2:DNA polymerase III beta subunit, central domain); PF02768.16(DNA_pol3_beta_3:DNA polymerase III beta subunit, C-terminal domain)	CYT	8	35	42.4	198	High
A0A3Q0NF48	1.269	0.3437	0.1776	up	no	2356057237	3414910229	2367086676	2710000000	3732972227	3710578705	2889061366	3440000000	aminopeptidase P family protein [Listeria monocytogenes]	K01271	pepQ	GO:0004177(molecular_function:aminopeptidase activity); GO:0016787(molecular_function:hydrolase activity); GO:0016805(molecular_function:dipeptidase activity); GO:0003824(molecular_function:catalytic activity); GO:0140096(molecular_function:catalytic acti		COG0006(O:Posttranslational modification, protein turnover, chaperones)	PF00557.25(Peptidase_M24:Metallopeptidase family M24); PF01321.19(Creatinase_N:Creatinase/Prolidase N-terminal domain)	CYT	19	64	40.3	166	High
A0A6W6SSN9	0.8194	-0.2874	0.3782	down	no	2928953606	4100036937	3072147774	3370000000	2385801147	2158769501	3732403914	2760000000	1-phosphofructokinase [Listeria monocytogenes]	K00882	fruK	GO:2001058(biological_process:D-tagatose 6-phosphate metabolic process); GO:2001059(biological_process:D-tagatose 6-phosphate catabolic process); GO:0019200(molecular_function:carbohydrate kinase activity); GO:0046434(biological_process:organophosphate ca	map02060(Phosphotransferase system (PTS)); map00051(Fructose and mannose metabolism)	COG1105(S:Function unknown)	PF00294.25(PfkB:pfkB family carbohydrate kinase)	CYT	5	43	33.2	170	High
A0A3Q0NHE0	1.217	0.2833	0.1066	up	no	2565686968	2782357822	2884298457	2740000000	3191096706	3863427430	2961417042	3340000000	serine hydroxymethyltransferase [Listeria monocytogenes]	K00600	glyA, SHMT	GO:0044281(biological_process:small molecule metabolic process); GO:0044282(biological_process:small molecule catabolic process); GO:0044283(biological_process:small molecule biosynthetic process); GO:0016597(molecular_function:amino acid binding); GO:190	map00460(Cyanoamino acid metabolism); map00630(Glyoxylate and dicarboxylate metabolism); map00680(Methane metabolism); map00670(One carbon pool by folate); map00260(Glycine, serine and threonine metabolism)	COG0112(E:Amino acid transport and metabolism)	PF00464.20(SHMT:Serine hydroxymethyltransferase); PF00155.22(Aminotran_1_2:Aminotransferase class I and II); PF01212.22(Beta_elim_lyase:Beta-eliminating lyase)	CYT	14	53	45.1	138	High
A0A6Z2TT98	1.008	0.0115	0.9191	no change	no	3163601174	3053401087	2858129153	3030000000	2648911034	3177185472	3321393379	3050000000	VOC family protein [Listeria monocytogenes]	K01759	GLO1, gloA	GO:0016846(molecular_function:carbon-sulfur lyase activity); GO:0051213(molecular_function:dioxygenase activity); GO:0016829(molecular_function:lyase activity); GO:0003824(molecular_function:catalytic activity); GO:0003674(molecular_function:molecular_fun	map00620(Pyruvate metabolism)	COG0346(J:Translation, ribosomal structure and biogenesis)	PF00903.26(Glyoxalase:Glyoxalase/Bleomycin resistance protein/Dioxygenase superfamily); PF13669.7(Glyoxalase_4:Glyoxalase/Bleomycin resistance protein/Dioxygenase superfamily)	CYT	8	87	14.2	104	High
A0A6X1Z087	1.007	0.01006	0.8322	no change	no	2987122717	2891275382	3173345799	3020000000	3091114718	3088487214	2937971067	3040000000	carboxypeptidase M32 [Listeria monocytogenes]	K01299	E3.4.17.19	GO:0016787(molecular_function:hydrolase activity); GO:0003824(molecular_function:catalytic activity); GO:0004181(molecular_function:metallocarboxypeptidase activity); GO:0004180(molecular_function:carboxypeptidase activity); GO:0140096(molecular_function:		COG2317(E:Amino acid transport and metabolism)	PF02074.16(Peptidase_M32:Carboxypeptidase Taq (M32) metallopeptidase)	CYT	19	44	57.3	158	High
A0A6X3YPK2	0.9196	-0.1209	0.2213	no change	no	3378853075	2892529478	3165984818	3150000000	2710929530	3069441815	2898168694	2890000000	PTS maltose transporter subunit IIBC [Listeria monocytogenes]			GO:0015766(biological_process:disaccharide transport); GO:0003674(molecular_function:molecular_function); GO:0034219(biological_process:carbohydrate transmembrane transport); GO:0031224(cellular_component:intrinsic component of membrane); GO:0015574(molec		COG1264(G:Carbohydrate transport and metabolism)	PF02378.19(PTS_EIIC:Phosphotransferase system, EIIC); PF00367.21(PTS_EIIB:phosphotransferase system, EIIB)	CYT	8	16	53.5	122	High
A0A3T1U419	1.253	0.3254	0.304	up	no	2842026090	2323411636	2843781069	2670000000	3517487800	4192907931	2324363806	3340000000	MULTISPECIES: PTS lactose/cellobiose transporter subunit IIA [Listeria]	K02759	celC, chbA	GO:0003674(molecular_function:molecular_function); GO:0005488(molecular_function:binding); GO:0008643(biological_process:carbohydrate transport); GO:0043169(molecular_function:cation binding); GO:0043167(molecular_function:ion binding); GO:0016740(molecul	map02060(Phosphotransferase system (PTS)); map00500(Starch and sucrose metabolism)	COG1447(L:Replication, recombination and repair)	PF02255.17(PTS_IIA:PTS system, Lactose/Cellobiose specific IIA subunit)	CYT	7	91	11	103	High
A0A0H3GDQ7	0.819	-0.2881	0.121	down	no	3057942500	3751889819	3019893047	3280000000	2522473110	2473594338	3054516353	2680000000	DNA-directed RNA polymerase subunit omega [Listeria monocytogenes serotype 4b str. LL195]	K03060	rpoZ	GO:0032774(biological_process:RNA biosynthetic process); GO:0034062(molecular_function:RNA polymerase activity); GO:0090304(biological_process:nucleic acid metabolic process); GO:0044249(biological_process:cellular biosynthetic process); GO:0034641(biolog	map03020(RNA polymerase)	COG1758(K:Transcription)	PF01192.23(RNA_pol_Rpb6:RNA polymerase Rpb6)	CYT	4	59	7.7	73	High
A0A5M3CN83	0.8214	-0.2838	0.1258	down	no	3059411913	3405925156	3343333422	3270000000	2582775423	2254450797	3219295044	2690000000	30S ribosome-binding factor RbfA [Listeria monocytogenes]	K02834	rbfA	GO:0090304(biological_process:nucleic acid metabolic process); GO:0034641(biological_process:cellular nitrogen compound metabolic process); GO:0006807(biological_process:nitrogen compound metabolic process); GO:0044877(molecular_function:macromolecular co		COG0858(J:Translation, ribosomal structure and biogenesis)	PF02033.19(RBFA:Ribosome-binding factor A)	CYT	9	64	12.9	98	High
A0A6V9AG85	0.7029	-0.5086	0.0294	down	yes	3542666717	3822179358	3127211559	3500000000	2893004566	2067448012	2413577835	2460000000	translation initiation factor IF-1 [Listeria monocytogenes]	K02518	infA	GO:0005488(molecular_function:binding); GO:0005737(cellular_component:cytoplasm); GO:0090079(molecular_function:translation regulator activity, nucleic acid binding); GO:0045182(molecular_function:translation regulator activity); GO:0097159(molecular_func		COG0361(J:Translation, ribosomal structure and biogenesis)	PF01176.20(eIF-1a:Translation initiation factor 1A / IF-1)	CYT	3	36	8.2	26	High
A0A3T2HF31	1.219	0.2857	0.0304	up	yes	2495180508	2793020429	2751494845	2680000000	3409446136	3431387199	2962199967	3270000000	lipoate--protein ligase [Listeria monocytogenes]	K03800	lplA, lplJ, lipL1	GO:0035639(molecular_function:purine ribonucleoside triphosphate binding); GO:0006807(biological_process:nitrogen compound metabolic process); GO:0003674(molecular_function:molecular_function); GO:0005488(molecular_function:binding); GO:0043167(molecular_	map00785(Lipoic acid metabolism)	COG0095(H:Coenzyme transport and metabolism)	PF10437.10(Lip_prot_lig_C:Bacterial lipoate protein ligase C-terminus); PF03099.20(BPL_LplA_LipB:Biotin/lipoate A/B protein ligase family)	CYT	19	66	37.9	165	High
A0A6Z2W995	1.236	0.3057	0.6749	up	no	2997291874	2439406853	2507709776	2650000000	3072727138	5748225634	1000498740	3270000000	zinc-binding dehydrogenase [Listeria monocytogenes]	K00008	SORD, gutB	GO:0005488(molecular_function:binding); GO:0043169(molecular_function:cation binding); GO:0016614(molecular_function:oxidoreductase activity, acting on CH-OH group of donors); GO:0046914(molecular_function:transition metal ion binding); GO:0016616(molecul	map00040(Pentose and glucuronate interconversions); map00051(Fructose and mannose metabolism)	COG1063(E:Amino acid transport and metabolism)	PF08240.13(ADH_N:Alcohol dehydrogenase GroES-like domain); PF00107.27(ADH_zinc_N:Zinc-binding dehydrogenase); PF16912.6(Glu_dehyd_C:Glucose dehydrogenase C-terminus); PF13602.7(ADH_zinc_N_2:Zinc-binding dehydrogenase)	CYT	19	73	37.2	183	High
A0A459T9K2	0.9301	-0.1045	0.6528	no change	no	2702330982	3882500534	2594592910	3060000000	3083374364	2903167497	2550495252	2850000000	YbaB/EbfC family nucleoid-associated protein [Listeria monocytogenes]	K09747	K09747	GO:0005737(cellular_component:cytoplasm); GO:0043232(cellular_component:intracellular non-membrane-bounded organelle); GO:0097159(molecular_function:organic cyclic compound binding); GO:0005829(cellular_component:cytosol); GO:1901363(molecular_function:he		COG0718(S:Function unknown)	PF02575.17(YbaB_DNA_bd:YbaB/EbfC DNA-binding family)	CYT	4	51	11.4	104	High
A0A6W6GGC6	1.058	0.08134	0.7341	no change	no	3255785091	1979879686	3164467654	2800000000	2988330464	3258993931	2642295155	2960000000	hypothetical protein [Listeria monocytogenes]							CYT	2	25	8.1	26	High
A0A0B8RGY9	0.6573	-0.6054	0.05819	down	no	2948887210	3128362813	4306509932	3460000000	2116825944	2136656378	2572126467	2280000000	preprotein translocase subunit YajC [Listeria monocytogenes]	K03210	yajC	GO:0016021(cellular_component:integral component of membrane); GO:0005575(cellular_component:cellular_component); GO:0031224(cellular_component:intrinsic component of membrane); GO:0005887(cellular_component:integral component of plasma membrane); GO:0031	map02024(Quorum sensing); map03070(Bacterial secretion system); map03060(Protein export)	COG1862(U:Intracellular trafficking, secretion, and vesicular transport)	PF02699.16(YajC:Preprotein translocase subunit)	CYT	4	53	12.3	120	High
A0A456WVC4	0.983	-0.02474	0.743	no change	no	2950106230	2667501488	3037532558	2890000000	3001804377	2757007050	2749763044	2840000000	thiol reductant ABC exporter subunit CydC [Listeria monocytogenes]	K16012	cydC	GO:0019725(biological_process:cellular homeostasis); GO:0005887(cellular_component:integral component of plasma membrane); GO:0035639(molecular_function:purine ribonucleoside triphosphate binding); GO:1901363(molecular_function:heterocyclic compound bindi	map02010(ABC transporters)	COG4987(V:Defense mechanisms)	PF00005.28(ABC_tran:ABC transporter); PF00664.24(ABC_membrane:ABC transporter transmembrane region)	CYT	22	49	65.1	199	High
A0A6Y7R3A5	2.262	1.178	0.09083	up	no	1876386479	1861770737	1522757417	1750000000	4554090389	5313324304	2033474952	3970000000	dihydroxyacetone kinase subunit DhaK [Listeria monocytogenes]	K05878	dhaK	GO:0047324(molecular_function:phosphoenolpyruvate-glycerone phosphotransferase activity); GO:0019751(biological_process:polyol metabolic process); GO:0003674(molecular_function:molecular_function); GO:0044281(biological_process:small molecule metabolic pr	map00561(Glycerolipid metabolism)	COG2376(G:Carbohydrate transport and metabolism)	PF02733.18(Dak1:Dak1 domain)	CYT	9	49	34.8	126	High
A0A5K1PRT0	0.7375	-0.4393	0.0385	down	yes	3033455277	3826293028	3004636023	3290000000	2258104015	2448452825	2569486647	2430000000	hypothetical protein BB726_13405 [Listeria monocytogenes]					ENOG4111U03(S:Function unknown)	PF07719.18(TPR_2:Tetratricopeptide repeat); PF00515.29(TPR_1:Tetratricopeptide repeat); PF13181.7(TPR_8:Tetratricopeptide repeat); PF13432.7(TPR_16:Tetratricopeptide repeat); PF13428.7(TPR_14:Tetratricopeptide repeat); PF13414.7(TPR_11:TPR repeat); PF1343	CYT	9	79	25.1	127	High
A0A6W5IWL4	2.069	1.049	0.002322	up	yes	1827650570	1854045515	1890894325	1860000000	4001679857	4244476048	3286280231	3840000000	PspA/IM30 family protein [Listeria monocytogenes]					COG1842(K:Transcription); COG1842(T:Signal transduction mechanisms)		CYT	13	46	33.7	132	High
A0A6W7A362	0.9594	-0.0598	0.7373	no change	no	2607138895	3335950869	2777425664	2910000000	2742904322	2395774884	3229111928	2790000000	transcription termination/antitermination protein NusG [Listeria monocytogenes]	K02601	nusG	GO:0019219(biological_process:regulation of nucleobase-containing compound metabolic process); GO:0032774(biological_process:RNA biosynthetic process); GO:0019222(biological_process:regulation of metabolic process); GO:0031326(biological_process:regulatio		COG0250(K:Transcription)	PF02357.20(NusG:Transcription termination factor nusG)	CYT	6	48	20	83	High
A0A6X0DK65	0.9993	-0.00101	0.9835	no change	no	2821887036	2824506396	2872230799	2840000000	2832652953	2713795406	2967238836	2840000000	DNA-binding response regulator [Listeria monocytogenes]	K07775	resD	GO:0080090(biological_process:regulation of primary metabolic process); GO:0019222(biological_process:regulation of metabolic process); GO:0031326(biological_process:regulation of cellular biosynthetic process); GO:0031323(biological_process:regulation of	map02020(Two-component system)	COG0745(D:Cell cycle control, cell division, chromosome partitioning)	PF00072.25(Response_reg:Response regulator receiver domain); PF00486.29(Trans_reg_C:Transcriptional regulatory protein, C terminal)	CYT	8	41	27.5	97	High
A0A6Z1MRU6	0.9784	-0.0315	0.8676	no change	no	2742422202	3061781266	2796024883	2870000000	2999158419	3259025979	2157129544	2810000000	cysteine desulfurase [Listeria monocytogenes]	K11717	sufS	GO:0005488(molecular_function:binding); GO:0031071(molecular_function:cysteine desulfurase activity); GO:0019752(biological_process:carboxylic acid metabolic process); GO:0070279(molecular_function:vitamin B6 binding); GO:0006807(biological_process:nitrog	map00450(Selenocompound metabolism)	COG0520(E:Amino acid transport and metabolism)	PF00266.20(Aminotran_5:Aminotransferase class-V); PF00155.22(Aminotran_1_2:Aminotransferase class I and II); PF01053.21(Cys_Met_Meta_PP:Cys/Met metabolism PLP-dependent enzyme); PF01041.18(DegT_DnrJ_EryC1:DegT/DnrJ/EryC1/StrS aminotransferase family)	CYT	11	39	44.7	133	High
A0A6X5TM12	0.9082	-0.1389	0.4686	no change	no	2881327475	2932127481	3079965569	2960000000	2648744320	2134902937	3293155686	2690000000	UMP kinase [Listeria monocytogenes]	K09903	pyrH	GO:0009218(biological_process:pyrimidine ribonucleotide metabolic process); GO:0009165(biological_process:nucleotide biosynthetic process); GO:0044281(biological_process:small molecule metabolic process); GO:0009041(molecular_function:uridylate kinase act	map00240(Pyrimidine metabolism)	COG0528(F:Nucleotide transport and metabolism)	PF00696.29(AA_kinase:Amino acid kinase family)	CYT	11	61	26.2	100	High
A0A6Z0TCS9	0.94	-0.08927	0.537	no change	no	2795442166	2686682013	3215279412	2900000000	2509228461	2538902129	3127480486	2730000000	ribonuclease Y [Listeria monocytogenes]	K18682	rny	GO:0016020(cellular_component:membrane); GO:0009892(biological_process:negative regulation of metabolic process); GO:0019222(biological_process:regulation of metabolic process); GO:0005886(cellular_component:plasma membrane); GO:0090304(biological_process	map03018(RNA degradation)	COG1418(G:Carbohydrate transport and metabolism)	PF12072.9(RNase_Y_N:RNase Y N-terminal region); PF01966.23(HD:HD domain); PF00013.30(KH_1:KH domain); PF08668.13(HDOD:HDOD domain)	CYT	14	36	58.3	123	High
A0A241SPR6	0.8608	-0.2163	0.2355	no change	no	2768729063	3574053711	2624283941	2990000000	2571972412	2498756195	2647032023	2570000000	transcription antitermination factor NusB [Listeria monocytogenes]	K03625	nusB	GO:0044238(biological_process:primary metabolic process); GO:0080090(biological_process:regulation of primary metabolic process); GO:0019222(biological_process:regulation of metabolic process); GO:0031326(biological_process:regulation of cellular biosynth		COG0781(K:Transcription)	PF01029.19(NusB:NusB family)	CYT	7	65	14.8	91	High
A0A6Z6AW83	1.205	0.269	0.005262	up	yes	2481880923	2411361016	2665726845	2520000000	3121499739	2933695152	3053871589	3040000000	NADP-specific glutamate dehydrogenase [Listeria monocytogenes]	K00262	E1.4.1.4, gdhA	GO:1901566(biological_process:organonitrogen compound biosynthetic process); GO:0044283(biological_process:small molecule biosynthetic process); GO:0019752(biological_process:carboxylic acid metabolic process); GO:0016053(biological_process:organic acid b	map00220(Arginine biosynthesis); map00250(Alanine, aspartate and glutamate metabolism); map00910(Nitrogen metabolism)	COG0334(E:Amino acid transport and metabolism)	PF00208.22(ELFV_dehydrog:Glutamate/Leucine/Phenylalanine/Valine dehydrogenase); PF02812.19(ELFV_dehydrog_N:Glu/Leu/Phe/Val dehydrogenase, dimerisation domain)	CYT	15	44	49.2	152	High
A0A6Z3RSX7	1.368	0.4521	0.009128	up	yes	2084248017	2430958913	2500932523	2340000000	3373422356	3275974596	2948136031	3200000000	DUF5068 domain-containing protein [Listeria monocytogenes]					ENOG410Y6ZD(S:Function unknown)	PF16781.6(DUF5068:Domain of unknown function (DUF5068))	CYT	9	52	29.4	97	High
Q8Y557	1.156	0.2091	0.09636	no change	no	2638787446	2229041030	2773074433	2550000000	2893724182	2832437701	3105334085	2940000000	foldase [Listeria monocytogenes]	K07533	prsA	GO:0016020(cellular_component:membrane); GO:0006457(biological_process:protein folding); GO:0016853(molecular_function:isomerase activity); GO:0009987(biological_process:cellular process); GO:0140096(molecular_function:catalytic activity, acting on a prot		COG0760(O:Posttranslational modification, protein turnover, chaperones)	PF13616.7(Rotamase_3:PPIC-type PPIASE domain); PF00639.22(Rotamase:PPIC-type PPIASE domain); PF13145.7(Rotamase_2:PPIC-type PPIASE domain); PF13624.7(SurA_N_3:SurA N-terminal domain)	CYT	8	51	32.7	205	High
A0A241SQ23	0.8277	-0.2728	0.02041	down	yes	2942229418	3250117796	2812047796	3000000000	2572157815	2478681130	2401225138	2480000000	GatB/Yqey domain protein [Listeria monocytogenes serotype 4b str. F2365]	K09117	K09117	GO:0016879(molecular_function:ligase activity, forming carbon-nitrogen bonds); GO:0003674(molecular_function:molecular_function); GO:0016874(molecular_function:ligase activity); GO:0016884(molecular_function:carbon-nitrogen ligase activity, with glutamine		COG1610(S:Function unknown)	PF09424.11(YqeY:Yqey-like protein)	CYT	10	61	16.9	100	High
A0A3Q0NEQ0	0.7607	-0.3946	0.05754	down	no	2965894344	3274184664	2983889356	3070000000	2213804476	1963316804	2838555858	2340000000	MULTISPECIES: adenine phosphoribosyltransferase [Listeria]	K00759	APRT, apt	GO:0009167(biological_process:purine ribonucleoside monophosphate metabolic process); GO:0009165(biological_process:nucleotide biosynthetic process); GO:0044281(biological_process:small molecule metabolic process); GO:0009161(biological_process:ribonucleo	map00230(Purine metabolism)	COG0503(G:Carbohydrate transport and metabolism)	PF00156.28(Pribosyltran:Phosphoribosyl transferase domain)	CYT	6	49	19.2	94	High
A0A6X4N7V8	1.183	0.2425	0.1098	no change	no	2365407492	2897882646	2166450459	2480000000	2971821372	2852228826	2969970053	2930000000	YggS family pyridoxal phosphate-dependent enzyme [Listeria monocytogenes]	K06997	yggS, PROSC	GO:0043168(molecular_function:anion binding); GO:0097159(molecular_function:organic cyclic compound binding); GO:0019842(molecular_function:vitamin binding); GO:0043167(molecular_function:ion binding); GO:0036094(molecular_function:small molecule binding)		COG0325(S:Function unknown)	PF01168.21(Ala_racemase_N:Alanine racemase, N-terminal domain)	CYT	9	48	25.9	80	High
A0A1E7E8D7	1.184	0.2437	0.1393	no change	no	2173026242	2832533074	2388122174	2460000000	3101660672	2618360181	3032653118	2920000000	MULTISPECIES: 50S ribosomal protein L15 [Listeria]	K02876	RP-L15, MRPL15, rplO	GO:0044238(biological_process:primary metabolic process); GO:0015934(cellular_component:large ribosomal subunit); GO:0003676(molecular_function:nucleic acid binding); GO:0022625(cellular_component:cytosolic large ribosomal subunit); GO:0044249(biological_	map03010(Ribosome)	COG0200(J:Translation, ribosomal structure and biogenesis)	PF00828.20(Ribosomal_L27A:Ribosomal proteins 50S-L15, 50S-L18e, 60S-L27A)	CYT	1	31	15.8	91	High
A0A6V9TKP8	0.9567	-0.06386	0.6072	no change	no	2652596864	2833970149	2750272405	2750000000	2486996802	2358583658	3034179541	2630000000	phosphate acyltransferase PlsX [Listeria monocytogenes]	K03621	plsX	GO:0006633(biological_process:fatty acid biosynthetic process); GO:0006631(biological_process:fatty acid metabolic process); GO:0019752(biological_process:carboxylic acid metabolic process); GO:0044249(biological_process:cellular biosynthetic process); GO	map00561(Glycerolipid metabolism)	COG0416(I:Lipid transport and metabolism)	PF02504.16(FA_synthesis:Fatty acid synthesis protein)	CYT	12	46	36.4	164	High
A0A6X2IRV1	1.337	0.419	0.08011	up	no	2004430948	2253414469	2630184107	2300000000	3117604402	3525578600	2567023912	3070000000	formate--tetrahydrofolate ligase [Listeria monocytogenes]	K01938	fhs	GO:0035639(molecular_function:purine ribonucleoside triphosphate binding); GO:0006730(biological_process:one-carbon metabolic process); GO:0019752(biological_process:carboxylic acid metabolic process); GO:0034641(biological_process:cellular nitrogen compo	map00720(Carbon fixation pathways in prokaryotes); map00670(One carbon pool by folate)	COG2759(F:Nucleotide transport and metabolism)	PF01268.20(FTHFS:Formate--tetrahydrofolate ligase)	CYT	24	56	60.1	200	High
A0A461AT50	0.9415	-0.08697	0.4243	no change	no	2654716249	2686188721	2916498183	2750000000	2811412794	2686378541	2273884690	2590000000	alkylphosphonate utilization protein [Listeria monocytogenes]	K06193	phnA	GO:0005575(cellular_component:cellular_component); GO:0005829(cellular_component:cytosol); GO:0110165(cellular_component:cellular anatomical entity)		COG2824(P:Inorganic ion transport and metabolism)	PF03831.15(YjdM:PhnA domain); PF08274.13(YjdM_Zn_Ribbon:PhnA Zinc-Ribbon)	CYT	5	55	12.2	81	High
A0A5M1E6H7	1.303	0.3818	0.05939	up	no	2395969478	1847721164	2685473475	2310000000	3064863480	3162569250	2802082363	3010000000	M42 family metallopeptidase [Listeria monocytogenes]			GO:0004177(molecular_function:aminopeptidase activity); GO:0016787(molecular_function:hydrolase activity); GO:0003824(molecular_function:catalytic activity); GO:0140096(molecular_function:catalytic activity, acting on a protein); GO:0043169(molecular_func		COG1363(E:Amino acid transport and metabolism)	PF05343.15(Peptidase_M42:M42 glutamyl aminopeptidase); PF01546.29(Peptidase_M20:Peptidase family M20/M25/M40)	CYT	11	53	38.9	166	High
A0A6Z2LCD4	0.754	-0.4074	0.0166	down	yes	2787125557	3264847008	3032201366	3030000000	2211334100	2107389933	2531120648	2280000000	Rrf2 family transcriptional regulator [Listeria monocytogenes]	K17472	cymR	GO:0080090(biological_process:regulation of primary metabolic process); GO:0019222(biological_process:regulation of metabolic process); GO:0031326(biological_process:regulation of cellular biosynthetic process); GO:0031323(biological_process:regulation of		COG1959(S:Function unknown)	PF02082.21(Rrf2:Iron-dependent Transcriptional regulator)	CYT	7	67	15.5	76	High
A0A6Z7V331	1.275	0.3505	0.1655	up	no	2444673481	1675681674	2861782001	2330000000	3226375100	2963369603	2712411067	2970000000	response regulator transcription factor [Listeria monocytogenes]	K07668	vicR	GO:0080090(biological_process:regulation of primary metabolic process); GO:0019222(biological_process:regulation of metabolic process); GO:0031326(biological_process:regulation of cellular biosynthetic process); GO:0031323(biological_process:regulation of	map02020(Two-component system)	COG0745(K:Transcription)	PF00072.25(Response_reg:Response regulator receiver domain); PF00486.29(Trans_reg_C:Transcriptional regulatory protein, C terminal)	CYT	12	64	27.3	146	High
A0A6Z3MB37	0.9616	-0.05649	0.6022	no change	no	2738954845	2543497050	2770411467	2680000000	2531238625	2318036239	2894153003	2580000000	pyrimidine-nucleoside phosphorylase [Listeria monocytogenes]	K00756	pdp	GO:0016154(molecular_function:pyrimidine-nucleoside phosphorylase activity); GO:0006213(biological_process:pyrimidine nucleoside metabolic process); GO:0034641(biological_process:cellular nitrogen compound metabolic process); GO:0006807(biological_process	map00240(Pyrimidine metabolism)	COG0213(F:Nucleotide transport and metabolism)	PF00591.22(Glycos_transf_3:Glycosyl transferase family, a/b domain); PF07831.14(PYNP_C:Pyrimidine nucleoside phosphorylase C-terminal domain); PF02885.18(Glycos_trans_3N:Glycosyl transferase family, helical bundle domain)	CYT	17	57	46.1	129	High
A0A6Z6I355	1.302	0.3807	0.08454	up	no	2256383497	2450558691	2095418456	2270000000	3188279291	3273246829	2390526616	2950000000	aconitate hydratase AcnA [Listeria monocytogenes]	K01681	ACO, acnA	GO:0051539(molecular_function:4 iron, 4 sulfur cluster binding); GO:0016835(molecular_function:carbon-oxygen lyase activity); GO:0016836(molecular_function:hydro-lyase activity); GO:0051536(molecular_function:iron-sulfur cluster binding); GO:0003824(molec	map00020(Citrate cycle (TCA cycle)); map00630(Glyoxylate and dicarboxylate metabolism); map00720(Carbon fixation pathways in prokaryotes)	COG1048(C:Energy production and conversion)	PF00330.21(Aconitase:Aconitase family (aconitate hydratase)); PF00694.20(Aconitase_C:Aconitase C-terminal domain)	CYT	27	39	98.3	189	High
A0A3T1TIJ0	1.217	0.2833	0.07331	up	no	2254706754	2418738289	2380109101	2350000000	2940778550	3167929536	2471625615	2860000000	ribose 5-phosphate epimerase [Listeria monocytogenes]	K01808	rpiB	GO:0044238(biological_process:primary metabolic process); GO:0005975(biological_process:carbohydrate metabolic process); GO:0016853(molecular_function:isomerase activity); GO:0071704(biological_process:organic substance metabolic process); GO:0003824(mole	map00030(Pentose phosphate pathway); map00051(Fructose and mannose metabolism); map00710(Carbon fixation in photosynthetic organisms)	COG0698(G:Carbohydrate transport and metabolism)	PF02502.19(LacAB_rpiB:Ribose/Galactose Isomerase)	CYT	8	74	16.2	102	High
A0A3T1TXN1	1.222	0.2892	0.1337	up	no	2241268699	2675603655	2116763423	2340000000	2797889304	3276566829	2523404415	2870000000	RidA family protein [Listeria monocytogenes]	K09022	ridA, tdcF, RIDA			COG0251(J:Translation, ribosomal structure and biogenesis)	PF01042.22(Ribonuc_L-PSP:Endoribonuclease L-PSP)	CYT	5	46	13.3	86	High
A0A6Z5YV45	1.342	0.4244	0.4807	up	no	2260477373	1978818583	2432662236	2220000000	2885052216	4710348169	1356276065	2980000000	transketolase [Listeria monocytogenes]	K00615	E2.2.1.1, tktA, tktB	GO:0006739(biological_process:NADP metabolic process); GO:0006098(biological_process:pentose-phosphate shunt); GO:0003674(molecular_function:molecular_function); GO:0005488(molecular_function:binding); GO:0006091(biological_process:generation of precursor	map00030(Pentose phosphate pathway); map01051(Biosynthesis of ansamycins); map00710(Carbon fixation in photosynthetic organisms)	COG0021(E:Amino acid transport and metabolism)	PF00456.22(Transketolase_N:Transketolase, thiamine diphosphate binding domain); PF02779.25(Transket_pyr:Transketolase, pyrimidine binding domain); PF02780.21(Transketolase_C:Transketolase, C-terminal domain)	CYT	23	52	72.5	154	High
A0A3T1M5V3	3.29	1.718	0.1319	up	no	1136441475	1212080044	1278932474	1210000000	5118790216	5745787205	1070267082	3980000000	alpha-glycosidase [Listeria monocytogenes]	K01208	cd, ma, nplT	GO:0071704(biological_process:organic substance metabolic process); GO:0016787(molecular_function:hydrolase activity); GO:0005975(biological_process:carbohydrate metabolic process); GO:0044238(biological_process:primary metabolic process); GO:0016160(mole	map00500(Starch and sucrose metabolism)	COG0366(G:Carbohydrate transport and metabolism)	PF00128.25(Alpha-amylase:Alpha amylase, catalytic domain); PF02903.15(Alpha-amylase_N:Alpha amylase, N-terminal ig-like domain)	EXC	23	53	68.6	169	High
A0A3T2DXE1	1.014	0.02006	0.8747	no change	no	2466816977	2910857074	2317511307	2570000000	2776250742	2391057625	2634097928	2600000000	pseudouridine-5'-phosphate glycosidase [Listeria monocytogenes]	K16329	psuG	GO:0016798(molecular_function:hydrolase activity, acting on glycosyl bonds); GO:0044248(biological_process:cellular catabolic process); GO:0034641(biological_process:cellular nitrogen compound metabolic process); GO:0006807(biological_process:nitrogen com	map00240(Pyrimidine metabolism)	COG2313(Q:Secondary metabolites biosynthesis, transport and catabolism)	PF04227.13(Indigoidine_A:Indigoidine synthase A like protein)	CYT	12	51	32.6	129	High
A0A6W3QAV3	1.136	0.184	0.1863	no change	no	2668922984	2056981248	2511612959	2410000000	2927330714	2681143876	2616180620	2740000000	membrane dipeptidase [Listeria monocytogenes]	K01273	DPEP	GO:0016787(molecular_function:hydrolase activity); GO:0003824(molecular_function:catalytic activity); GO:0140096(molecular_function:catalytic activity, acting on a protein); GO:0016805(molecular_function:dipeptidase activity); GO:0008238(molecular_functio		COG2355(E:Amino acid transport and metabolism)	PF01244.22(Peptidase_M19:Membrane dipeptidase (Peptidase family M19))	CYT	14	49	34.8	129	High
A0A6Z3U5X4	0.8954	-0.1594	0.1203	no change	no	2622764596	2572786580	2945057904	2710000000	2381784078	2313893577	2594210025	2430000000	CDP-glycerol glycerophosphotransferase family protein [Listeria monocytogenes]	K18704	tarL	GO:0016780(molecular_function:phosphotransferase activity, for other substituted phosphate groups); GO:0016772(molecular_function:transferase activity, transferring phosphorus-containing groups); GO:0016020(cellular_component:membrane); GO:0016740(molecul		COG1887(M:Cell wall/membrane/envelope biogenesis)	PF04464.15(Glyphos_transf:CDP-Glycerol:Poly(glycerophosphate) glycerophosphotransferase)	CYT	20	45	62.8	207	High
A0A6W9EU34	1.028	0.03984	0.6913	no change	no	2294956214	2702249168	2585946779	2530000000	2479497214	2495570604	2817964574	2600000000	pyruvate carboxylase [Listeria monocytogenes]	K01958	PC, pyc	GO:0005488(molecular_function:binding); GO:0000166(molecular_function:nucleotide binding); GO:0035639(molecular_function:purine ribonucleoside triphosphate binding); GO:0046364(biological_process:monosaccharide biosynthetic process); GO:0019752(biological	map00020(Citrate cycle (TCA cycle)); map00720(Carbon fixation pathways in prokaryotes); map00620(Pyruvate metabolism)	COG1038(C:Energy production and conversion)	PF02436.19(PYC_OADA:Conserved carboxylase domain); PF02786.18(CPSase_L_D2:Carbamoyl-phosphate synthase L chain, ATP binding domain); PF00289.23(Biotin_carb_N:Biotin carboxylase, N-terminal domain); PF02785.20(Biotin_carb_C:Biotin carboxylase C-terminal do	CYT	4	46	128	501	High
A0A6V8XY41	1.101	0.1388	0.2981	no change	no	2127571151	2769566264	2403069959	2430000000	2544597759	2650975334	2839509433	2680000000	ATP-dependent DNA helicase RecG [Listeria monocytogenes]	K03655	recG	GO:0003676(molecular_function:nucleic acid binding); GO:0035639(molecular_function:purine ribonucleoside triphosphate binding); GO:0090304(biological_process:nucleic acid metabolic process); GO:0034641(biological_process:cellular nitrogen compound metabol	map03440(Homologous recombination)	COG1200(L:Replication, recombination and repair)	PF00271.32(Helicase_C:Helicase conserved C-terminal domain); PF00270.30(DEAD:DEAD/DEAH box helicase); PF17191.5(RecG_wedge:RecG wedge domain); PF04851.16(ResIII:Type III restriction enzyme, res subunit)	CYT	4	5	78	16	High
A0A6Y7R1Q8	1.135	0.1827	0.3086	no change	no	2589059956	1851537689	2716355383	2390000000	2815992805	2602260692	2705491076	2710000000	beta-ketoacyl-ACP synthase II [Listeria monocytogenes]	K09458	fabF, OXSM, CEM1	GO:0006633(biological_process:fatty acid biosynthetic process); GO:0006631(biological_process:fatty acid metabolic process); GO:0019752(biological_process:carboxylic acid metabolic process); GO:0044249(biological_process:cellular biosynthetic process); GO	map00780(Biotin metabolism); map00061(Fatty acid biosynthesis)	COG0304(I:Lipid transport and metabolism)	PF00109.27(ketoacyl-synt:Beta-ketoacyl synthase, N-terminal domain); PF02801.23(Ketoacyl-synt_C:Beta-ketoacyl synthase, C-terminal domain)	CYT	8	71	44.3	258	High
A0A3T2BS43	1.249	0.3208	0.02648	up	yes	2235184570	2058950059	2426962695	2240000000	2950160574	2889062500	2554738060	2800000000	histidine--tRNA ligase [Listeria monocytogenes]	K01892	HARS, hisS	GO:0035639(molecular_function:purine ribonucleoside triphosphate binding); GO:0019752(biological_process:carboxylic acid metabolic process); GO:0090304(biological_process:nucleic acid metabolic process); GO:0034641(biological_process:cellular nitrogen com	map00970(Aminoacyl-tRNA biosynthesis)	COG0124(J:Translation, ribosomal structure and biogenesis)	PF13393.7(tRNA-synt_His:Histidyl-tRNA synthetase); PF00587.26(tRNA-synt_2b:tRNA synthetase class II core domain (G, H, P, S and T)); PF03129.21(HGTP_anticodon:Anticodon binding domain)	CYT	20	65	48.4	168	High
A0A6W3T0W2	1.04	0.05658	0.8544	no change	no	1966057220	2170117061	3260776401	2470000000	2741590779	2969996122	1979578260	2560000000	YtxH domain-containing protein [Listeria monocytogenes]			GO:0005575(cellular_component:cellular_component); GO:0016021(cellular_component:integral component of membrane); GO:0110165(cellular_component:cellular anatomical entity); GO:0031224(cellular_component:intrinsic component of membrane)		COG4980(M:Cell wall/membrane/envelope biogenesis)	PF12732.8(YtxH:YtxH-like protein)	CYT	6	30	18.4	73	High
Q8Y606	0.9822	-0.02591	0.8525	no change	no	2161032099	2919332485	2514799925	2530000000	2396327565	2548552798	2517043817	2490000000	pyridoxal phosphate-dependent aminotransferase [Listeria monocytogenes]	K00812	aspB	GO:0043168(molecular_function:anion binding); GO:0003824(molecular_function:catalytic activity); GO:0097159(molecular_function:organic cyclic compound binding); GO:1901363(molecular_function:heterocyclic compound binding); GO:0016740(molecular_function:tr	map00220(Arginine biosynthesis); map00270(Cysteine and methionine metabolism); map00330(Arginine and proline metabolism); map00250(Alanine, aspartate and glutamate metabolism); map00360(Phenylalanine metabolism); map00350(Tyrosine metabolism); map00400(Ph	COG0436(E:Amino acid transport and metabolism)	PF00155.22(Aminotran_1_2:Aminotransferase class I and II); PF01041.18(DegT_DnrJ_EryC1:DegT/DnrJ/EryC1/StrS aminotransferase family)	CYT	20	69	43.3	138	High
A0A6Z3T1W4	1.061	0.08542	0.1459	no change	no	2321466654	2474396859	2478786140	2420000000	2605629879	2449701745	2661096806	2570000000	UTP-glucose-1-phosphate uridylyltransferase [Listeria monocytogenes F6900]	K00963	UGP2, galU, galF	GO:0034641(biological_process:cellular nitrogen compound metabolic process); GO:0006807(biological_process:nitrogen compound metabolic process); GO:0003674(molecular_function:molecular_function); GO:0044281(biological_process:small molecule metabolic proc	map00520(Amino sugar and nucleotide sugar metabolism); map00040(Pentose and glucuronate interconversions); map00500(Starch and sucrose metabolism); map00052(Galactose metabolism)	COG1210(M:Cell wall/membrane/envelope biogenesis)	PF00483.24(NTP_transferase:Nucleotidyl transferase); PF12804.8(NTP_transf_3:MobA-like NTP transferase domain)	CYT	13	60	32.3	135	High
A0A6W9E5W2	1.59	0.669	0.004195	up	yes	1971240972	1691449208	2105901461	1920000000	3346397072	2975628023	2847879850	3060000000	type 1 glutamine amidotransferase [Listeria monocytogenes]	K05520	pfpI	GO:0019752(biological_process:carboxylic acid metabolic process); GO:0006807(biological_process:nitrogen compound metabolic process); GO:0003674(molecular_function:molecular_function); GO:0044281(biological_process:small molecule metabolic process); GO:00		COG0693(S:Function unknown)	PF01965.25(DJ-1_PfpI:DJ-1/PfpI family)	CYT	8	58	19.1	116	High
A0A0E1RA25	0.85	-0.2345	0.5807	no change	no	2824354723	3107570399	2088083756	2670000000	2258291970	3309865177	1248937441	2270000000	MULTISPECIES: PTS sugar transporter subunit IIB [Listeria]	K02822	ulaB, sgaB	GO:0015144(molecular_function:carbohydrate transmembrane transporter activity); GO:0103111(molecular_function:D-glucosamine PTS permease activity); GO:0008982(molecular_function:protein-N(PI)-phosphohistidine-sugar phosphotransferase activity); GO:0016773	map02060(Phosphotransferase system (PTS)); map00053(Ascorbate and aldarate metabolism)	COG3414(G:Carbohydrate transport and metabolism)	PF02302.18(PTS_IIB:PTS system, Lactose/Cellobiose specific IIB subunit)	CYT	5	88	9.6	76	High
A0A6X0N439	0.9223	-0.1167	0.3009	no change	no	2561394395	2555735147	2569588594	2560000000	2265020018	2132527684	2690093969	2360000000	FAD:protein FMN transferase [Listeria monocytogenes]	K03734	apbE	GO:0006807(biological_process:nitrogen compound metabolic process); GO:0003674(molecular_function:molecular_function); GO:0005488(molecular_function:binding); GO:0000166(molecular_function:nucleotide binding); GO:1901363(molecular_function:heterocyclic co		COG1477(H:Coenzyme transport and metabolism)	PF02424.16(ApbE:ApbE family)	CYT	19	56	39.8	168	High
A0A6Z1C9V0	0.9127	-0.1318	0.4421	no change	no	2353849434	2679664082	2592743685	2540000000	2143359981	2020228986	2797532485	2320000000	peptide chain release factor 3 [Listeria monocytogenes]	K02837	prfC	GO:0016150(molecular_function:translation release factor activity, codon nonspecific); GO:0080090(biological_process:regulation of primary metabolic process); GO:0019222(biological_process:regulation of metabolic process); GO:0043933(biological_process:ma		COG4108(J:Translation, ribosomal structure and biogenesis)	PF00009.28(GTP_EFTU:Elongation factor Tu GTP binding domain); PF16658.6(RF3_C:Class II release factor RF3, C-terminal domain); PF03144.26(GTP_EFTU_D2:Elongation factor Tu domain 2); PF01926.24(MMR_HSR1:50S ribosome-binding GTPase)	CYT	18	45	59.4	153	High
A0A0H3GGI6	1.057	0.07998	0.3094	no change	no	2339402766	2177457844	2521982698	2350000000	2486265576	2379576180	2570004901	2480000000	ParB/RepB/Spo0J family partition protein [Listeria monocytogenes]	K03497	parB, spo0J	GO:0043938(biological_process:positive regulation of sporulation); GO:0022603(biological_process:regulation of anatomical structure morphogenesis); GO:0003677(molecular_function:DNA binding); GO:0043937(biological_process:regulation of sporulation); GO:00		COG1475(K:Transcription)	PF02195.19(ParBc:ParB-like nuclease domain); PF17762.2(HTH_ParB:HTH domain found in ParB protein)	CYT	16	60	32.1	149	High
A0A6Z6JLD9	5.041	2.334	0.3632	up	no	1430020558	4.14823e+07	9.24092e+08	799000000	10200931227	1712984399	1.59929e+08	4020000000	L-lactate dehydrogenase [Listeria monocytogenes]	K00016	LDH, ldh	GO:0009185(biological_process:ribonucleoside diphosphate metabolic process); GO:0016310(biological_process:phosphorylation); GO:0019752(biological_process:carboxylic acid metabolic process); GO:0034641(biological_process:cellular nitrogen compound metabol	map00270(Cysteine and methionine metabolism); map00640(Propanoate metabolism); map00620(Pyruvate metabolism); map00010(Glycolysis / Gluconeogenesis)	COG0039(C:Energy production and conversion)	PF00056.24(Ldh_1_N:lactate/malate dehydrogenase, NAD binding domain); PF02866.19(Ldh_1_C:lactate/malate dehydrogenase, alpha/beta C-terminal domain)	CYT	2	47	34.2	537	High
A0A3Q0NG66	0.4389	-1.188	0.007615	down	yes	3373707380	3642739352	3004297665	3340000000	1304184506	2097145269	9.95617e+08	1470000000	PTS sugar transporter subunit IIB [Listeria monocytogenes]	K19507	gfrB	GO:0005737(cellular_component:cytoplasm); GO:0005575(cellular_component:cellular_component); GO:0103111(molecular_function:D-glucosamine PTS permease activity); GO:0008982(molecular_function:protein-N(PI)-phosphohistidine-sugar phosphotransferase activity	map02060(Phosphotransferase system (PTS))	COG3444(J:Translation, ribosomal structure and biogenesis)	PF03830.16(PTSIIB_sorb:PTS system sorbose subfamily IIB component)	CYT	6	43	17.2	57	High
A0A6X2VJ32	1.123	0.1674	0.1152	no change	no	2319753687	2152660445	2311265268	2260000000	2783208359	2468329278	2361534341	2540000000	RNA-binding transcriptional accessory protein [Listeria monocytogenes]	K06959	tex	GO:0006139(biological_process:nucleobase-containing compound metabolic process); GO:0003676(molecular_function:nucleic acid binding); GO:0044238(biological_process:primary metabolic process); GO:0097159(molecular_function:organic cyclic compound binding);		COG2183(K:Transcription)	PF09371.11(Tex_N:Tex-like protein N-terminal domain); PF16921.6(Tex_YqgF:Tex protein YqgF-like domain); PF12836.8(HHH_3:Helix-hairpin-helix motif); PF17674.2(HHH_9:HHH domain); PF00575.24(S1:S1 RNA binding domain); PF14639.7(YqgF:Holliday-junction resolva	CYT	27	42	81.5	206	High
A0A6X0IQV1	1.099	0.1362	0.09877	no change	no	2175332418	2277499675	2396450690	2280000000	2582661136	2602743055	2341684095	2510000000	isochorismate synthase [Listeria monocytogenes]	K02552	menF	GO:0019752(biological_process:carboxylic acid metabolic process); GO:0044249(biological_process:cellular biosynthetic process); GO:0009696(biological_process:salicylic acid metabolic process); GO:0009697(biological_process:salicylic acid biosynthetic proc	map01053(Biosynthesis of siderophore group nonribosomal peptides); map00130(Ubiquinone and other terpenoid-quinone biosynthesis)	COG1169(H:Coenzyme transport and metabolism)	PF00425.19(Chorismate_bind:chorismate binding enzyme)	CYT	18	55	51.6	107	High
A0A1C7Q0E8	0.9114	-0.1338	0.3559	no change	no	2299659786	2888203421	2295352067	2490000000	2192749128	2191222389	2433645217	2270000000	nucleoside-diphosphate kinase [Listeria monocytogenes]	K00940	ndk, NME	GO:0009218(biological_process:pyrimidine ribonucleotide metabolic process); GO:0043169(molecular_function:cation binding); GO:0009165(biological_process:nucleotide biosynthetic process); GO:0044281(biological_process:small molecule metabolic process); GO:	map00240(Pyrimidine metabolism); map00230(Purine metabolism)	COG0105(F:Nucleotide transport and metabolism)	PF00334.20(NDK:Nucleoside diphosphate kinase)	CYT	5	39	16.4	92	High
A0A6W5Z9M4	0.915	-0.1282	0.4312	no change	no	2417459028	2520584993	2505865131	2480000000	2120697881	1951980382	2738424234	2270000000	signal recognition particle-docking protein FtsY [Listeria monocytogenes]	K03110	ftsY	GO:0008104(biological_process:protein localization); GO:0035639(molecular_function:purine ribonucleoside triphosphate binding); GO:0006613(biological_process:cotranslational protein targeting to membrane); GO:0006612(biological_process:protein targeting t	map02024(Quorum sensing); map03070(Bacterial secretion system); map03060(Protein export)	COG0552(U:Intracellular trafficking, secretion, and vesicular transport)	PF00448.23(SRP54:SRP54-type protein, GTPase domain); PF02881.20(SRP54_N:SRP54-type protein, helical bundle domain)	CYT	12	43	36.4	91	High
A0A6X3XEB9	1.626	0.7013	0.02891	up	yes	1773513021	1775229203	1874231279	1810000000	3308394113	3243108995	2265288065	2940000000	lipase [Listeria monocytogenes]			GO:0016787(molecular_function:hydrolase activity); GO:0016021(cellular_component:integral component of membrane); GO:0005575(cellular_component:cellular_component); GO:0003824(molecular_function:catalytic activity); GO:0003674(molecular_function:molecular		COG0657(I:Lipid transport and metabolism)	PF07859.14(Abhydrolase_3:alpha/beta hydrolase fold); PF00135.29(COesterase:Carboxylesterase family)	CYT	17	61	38.4	140	High
A0A6Z4ND09	0.9899	-0.01465	0.8917	no change	no	2148514425	2684278828	2293141622	2380000000	2253681991	2426974245	2372170044	2350000000	putative heavy metal-binding protein [Listeria monocytogenes]					COG0393(S:Function unknown)	PF01906.18(YbjQ_1:Putative heavy-metal-binding)	CYT	6	47	12	65	High
A0A5Y1KVF7	0.8404	-0.2509	0.05052	no change	no	2566249739	2660078579	2463615898	2560000000	2013492934	2020817039	2427236382	2150000000	chromosome segregation protein SMC [Listeria monocytogenes]	K03529	smc	GO:0071103(biological_process:DNA conformation change); GO:0003676(molecular_function:nucleic acid binding); GO:0035639(molecular_function:purine ribonucleoside triphosphate binding); GO:0030261(biological_process:chromosome condensation); GO:0044249(biol		COG1196(D:Cell cycle control, cell division, chromosome partitioning)	PF02463.20(SMC_N:RecF/RecN/SMC N terminal domain); PF06470.14(SMC_hinge:SMC proteins Flexible Hinge Domain); PF13304.7(AAA_21:AAA domain, putative AbiEii toxin, Type IV TA system); PF13175.7(AAA_15:AAA ATPase domain); PF13476.7(AAA_23:AAA domain)	CYT	38	39	134	195	High
A0A458GZ19	1.056	0.07861	0.4201	no change	no	2276154354	2106057603	2493134043	2290000000	2457006716	2251825963	2550384558	2420000000	peptide chain release factor 1 [Listeria monocytogenes]	K02835	prfA, MTRF1, MRF1	GO:0005737(cellular_component:cytoplasm); GO:0008079(molecular_function:translation termination factor activity); GO:0003747(molecular_function:translation release factor activity); GO:0016149(molecular_function:translation release factor activity, codon		COG0216(J:Translation, ribosomal structure and biogenesis)	PF03462.19(PCRF:PCRF domain); PF00472.21(RF-1:RF-1 domain)	CYT	13	46	40.7	148	High
A0A6Z7Z8M4	0.9873	-0.01844	0.8734	no change	no	2621223113	2034462693	2430709464	2360000000	2307972899	2421337526	2265892549	2330000000	DNA topoisomerase IV subunit A [Listeria monocytogenes]	K02621	parC	GO:0019897(cellular_component:extrinsic component of plasma membrane); GO:0071103(biological_process:DNA conformation change); GO:0016817(molecular_function:hydrolase activity, acting on acid anhydrides); GO:0016887(molecular_function:ATPase activity); GO		COG0188(J:Translation, ribosomal structure and biogenesis)	PF00521.21(DNA_topoisoIV:DNA gyrase/topoisomerase IV, subunit A); PF03989.14(DNA_gyraseA_C:DNA gyrase C-terminal domain, beta-propeller)	CYT	29	41	92.2	217	High
A0A465U5X3	0.8536	-0.2284	0.1207	no change	no	2425307912	2586432541	2568261149	2530000000	2407366286	2258482078	1806030388	2160000000	acyl--CoA ligase [Listeria monocytogenes]	K01895	ACSS1_2, acs	GO:0006633(biological_process:fatty acid biosynthetic process); GO:0016405(molecular_function:CoA-ligase activity); GO:0006631(biological_process:fatty acid metabolic process); GO:0015645(molecular_function:fatty acid ligase activity); GO:0006637(biologic	map00630(Glyoxylate and dicarboxylate metabolism); map00640(Propanoate metabolism); map00720(Carbon fixation pathways in prokaryotes); map00620(Pyruvate metabolism); map00680(Methane metabolism); map00010(Glycolysis / Gluconeogenesis)	COG0365(I:Lipid transport and metabolism)	PF00501.29(AMP-binding:AMP-binding enzyme); PF13193.7(AMP-binding_C:AMP-binding enzyme C-terminal domain)	CYT	19	46	59.1	124	High
A0A6W3U286	1.59	0.669	0.04385	up	yes	1953767061	1177643196	2288173846	1810000000	3007763662	3066900678	2548581360	2870000000	dihydrolipoyl dehydrogenase [Listeria monocytogenes]	K00382	DLD, lpd, pdhD	GO:0042592(biological_process:homeostatic process); GO:0003674(molecular_function:molecular_function); GO:0005488(molecular_function:binding); GO:0043167(molecular_function:ion binding); GO:1901363(molecular_function:heterocyclic compound binding); GO:190	map00630(Glyoxylate and dicarboxylate metabolism); map00310(Lysine degradation); map00640(Propanoate metabolism); map00620(Pyruvate metabolism); map00010(Glycolysis / Gluconeogenesis); map00260(Glycine, serine and threonine metabolism); map00020(Citrate c	COG1249(C:Energy production and conversion)	PF07992.15(Pyr_redox_2:Pyridine nucleotide-disulphide oxidoreductase); PF02852.23(Pyr_redox_dim:Pyridine nucleotide-disulphide oxidoreductase, dimerisation domain); PF00070.28(Pyr_redox:Pyridine nucleotide-disulphide oxidoreductase); PF13738.7(Pyr_redox_3	CYT	2	52	49.5	360	High
A0A6Z4F203	0.9255	-0.1117	0.2993	no change	no	2399807407	2379707894	2511031226	2430000000	2118570197	2087018819	2541355728	2250000000	ATP-dependent protease ATPase subunit HslU [Listeria monocytogenes]	K03667	hslU	GO:0035639(molecular_function:purine ribonucleoside triphosphate binding); GO:0009376(cellular_component:HslUV protease complex); GO:0031597(cellular_component:cytosolic proteasome complex); GO:0003674(molecular_function:molecular_function); GO:0005488(mo		COG1220(O:Posttranslational modification, protein turnover, chaperones)	PF07724.15(AAA_2:AAA domain (Cdc48 subfamily)); PF00004.30(AAA:ATPase family associated with various cellular activities (AAA)); PF10431.10(ClpB_D2-small:C-terminal, D2-small domain, of ClpB protein); PF00493.24(MCM:MCM P-loop domain); PF07728.15(AAA_5:AA	CYT	16	45	52.4	139	High
A0A7C0L0M8	1.769	0.8229	0.01104	up	yes	1726719363	1520392474	1821805015	1690000000	3224642350	3305459996	2438380348	2990000000	alanine dehydrogenase [Listeria monocytogenes]	K00259	ald	GO:0044237(biological_process:cellular metabolic process); GO:0019752(biological_process:carboxylic acid metabolic process); GO:0009063(biological_process:cellular amino acid catabolic process); GO:0006807(biological_process:nitrogen compound metabolic pr	map00250(Alanine, aspartate and glutamate metabolism); map00430(Taurine and hypotaurine metabolism)	COG0686(E:Amino acid transport and metabolism)	PF01262.22(AlaDh_PNT_C:Alanine dehydrogenase/PNT, C-terminal domain); PF05222.16(AlaDh_PNT_N:Alanine dehydrogenase/PNT, N-terminal domain); PF00070.28(Pyr_redox:Pyridine nucleotide-disulphide oxidoreductase); PF02826.20(2-Hacid_dh_C:D-isomer specific 2-hy	CYT	19	85	39.6	161	High
A0A6V9TN75	1.023	0.03281	0.7802	no change	no	2438581238	2033059014	2385437994	2290000000	2277948116	2160216738	2578273939	2340000000	MetQ/NlpA family ABC transporter substrate-binding protein [Listeria monocytogenes]	K02073	metQ		map02010(ABC transporters)	COG1464(S:Function unknown)	PF03180.15(Lipoprotein_9:NLPA lipoprotein)	CYT	11	56	30.7	128	High
A0A6Z7VYA9	1.035	0.04963	0.8997	no change	no	2240112927	2580025661	1966045624	2260000000	2167873420	3382141139	1472044190	2340000000	PTS sugar transporter subunit IIA [Listeria monocytogenes]	K02773	gatA, sgcA	GO:0016301(molecular_function:kinase activity); GO:0008982(molecular_function:protein-N(PI)-phosphohistidine-sugar phosphotransferase activity); GO:0016773(molecular_function:phosphotransferase activity, alcohol group as acceptor); GO:0016772(molecular_fu	map02060(Phosphotransferase system (PTS)); map00052(Galactose metabolism)	COG1762(M:Cell wall/membrane/envelope biogenesis)	PF00359.23(PTS_EIIA_2:Phosphoenolpyruvate-dependent sugar phosphotransferase system, EIIA 2)	CYT	7	57	17.2	68	High
A0A3V3AHT4	0.8337	-0.2624	0.1633	no change	no	2802228462	2062399476	2656714698	2510000000	1959662814	2043664714	2268072273	2090000000	copper chaperone CopZ [Listeria monocytogenes]	K07213	ATOX1, ATX1, copZ, golB	GO:0043169(molecular_function:cation binding); GO:0005507(molecular_function:copper ion binding); GO:0051234(biological_process:establishment of localization); GO:0046914(molecular_function:transition metal ion binding); GO:0006812(biological_process:cati		ENOG410XUQ1(P:Inorganic ion transport and metabolism)	PF00403.27(HMA:Heavy-metal-associated domain)	CYT	3	78	7.2	110	High
A0A6W9VW64	1.119	0.1622	0.2409	no change	no	2266736973	2023786268	2185459046	2160000000	2764452058	2259422475	2227785276	2420000000	elongation factor P [Listeria monocytogenes]	K02356	efp	GO:0005737(cellular_component:cytoplasm); GO:0090079(molecular_function:translation regulator activity, nucleic acid binding); GO:0045182(molecular_function:translation regulator activity); GO:0097159(molecular_function:organic cyclic compound binding); G		COG0231(J:Translation, ribosomal structure and biogenesis)	PF08207.13(EFP_N:Elongation factor P (EF-P) KOW-like domain); PF09285.12(Elong-fact-P_C:Elongation factor P, C-terminal); PF01132.21(EFP:Elongation factor P (EF-P) OB domain)	CYT	6	59	20.5	103	High
A0A6Z3R5N5	0.5513	-0.8591	0.01707	down	yes	3156337330	2812422125	2775706581	2910000000	1319448602	2225957508	1276107775	1610000000	PTS mannose transporter subunit IIA [Listeria monocytogenes]	K02793	manXa	GO:0003674(molecular_function:molecular_function); GO:0031224(cellular_component:intrinsic component of membrane); GO:0005737(cellular_component:cytoplasm); GO:0016021(cellular_component:integral component of membrane); GO:0008643(biological_process:carbo	map00520(Amino sugar and nucleotide sugar metabolism); map02060(Phosphotransferase system (PTS)); map00051(Fructose and mannose metabolism)	COG2893(O:Posttranslational modification, protein turnover, chaperones)	PF03610.17(EIIA-man:PTS system fructose IIA component)	CYT	3	58	15.1	106	High
A0A6Z6B2N0	3.637	1.863	0.07983	up	no	1038435670	9.38888e+08	9.41663e+08	973000000	4551704305	4721876432	1344134340	3540000000	glycoside hydrolase family 65 protein [Listeria monocytogenes]	K00691	mapA	GO:0016787(molecular_function:hydrolase activity); GO:0005975(biological_process:carbohydrate metabolic process); GO:0044238(biological_process:primary metabolic process); GO:0003824(molecular_function:catalytic activity); GO:0030246(molecular_function:ca	map00500(Starch and sucrose metabolism)	COG1554(G:Carbohydrate transport and metabolism)	PF03632.16(Glyco_hydro_65m:Glycosyl hydrolase family 65 central catalytic domain); PF03636.16(Glyco_hydro_65N:Glycosyl hydrolase family 65, N-terminal domain); PF03633.16(Glyco_hydro_65C:Glycosyl hydrolase family 65, C-terminal domain)	CYT	23	43	86.9	109	High
A0A6W6STI5	0.7242	-0.4655	0.1115	down	no	2350355809	3233802602	2256474430	2610000000	1684608598	1766841512	2226641835	1890000000	hypothetical protein [Listeria monocytogenes]					ENOG4111UGG(S:Function unknown)	PF09585.11(Lin0512_fam:Conserved hypothetical protein (Lin0512_fam))	CYT	5	63	13	35	High
A0A6W7DKY7	0.928	-0.1078	0.4754	no change	no	2049287269	2713366636	2239728189	2330000000	2036503714	2319663672	2141005402	2170000000	RsbR protein [Listeria monocytogenes]	K17763	rsbR	GO:0019825(molecular_function:oxygen binding); GO:0020037(molecular_function:heme binding); GO:0046906(molecular_function:tetrapyrrole binding); GO:0097159(molecular_function:organic cyclic compound binding); GO:0036094(molecular_function:small molecule b		COG1366(J:Translation, ribosomal structure and biogenesis)	PF08678.11(Rsbr_N:Rsbr N terminal); PF01740.22(STAS:STAS domain)	CYT	14	55	31.6	109	High
A0A0H3GG87	1.026	0.03703	0.6918	no change	no	2274952268	2361440274	1980024551	2210000000	2222748870	2171376280	2392988767	2260000000	TIGR00282 family metallophosphoesterase [Listeria monocytogenes]	K09769	K09769	GO:0016788(molecular_function:hydrolase activity, acting on ester bonds); GO:0043169(molecular_function:cation binding); GO:0008081(molecular_function:phosphoric diester hydrolase activity); GO:0016787(molecular_function:hydrolase activity); GO:0004112(mo		COG1692(S:Function unknown)	PF13277.7(YmdB:YmdB-like protein); PF00149.29(Metallophos:Calcineurin-like phosphoesterase)	CYT	15	72	29.9	146	High
A0A3H2W0C4	0.9522	-0.07066	0.7629	no change	no	2505266362	1666743777	2601278208	2260000000	2210515725	1867452745	2373485390	2150000000	single-stranded DNA-binding protein [Listeria monocytogenes]	K03111	ssb	GO:0003676(molecular_function:nucleic acid binding); GO:0090304(biological_process:nucleic acid metabolic process); GO:0044249(biological_process:cellular biosynthetic process); GO:0034641(biological_process:cellular nitrogen compound metabolic process);	map03430(Mismatch repair); map03440(Homologous recombination); map03030(DNA replication)	COG0629(L:Replication, recombination and repair)	PF00436.26(SSB:Single-strand binding protein family); PF01336.26(tRNA_anti-codon:OB-fold nucleic acid binding domain)	CYT	4	31	19.6	75	High
A0A0H3GJE6	1.641	0.7146	0.0599	up	no	1781723264	1991491883	1229111728	1670000000	3165901934	2981298075	2060501520	2740000000	zinc-binding dehydrogenase [Listeria monocytogenes]	K05352	tarJ	GO:0070589(biological_process:cellular component macromolecule biosynthetic process); GO:0044249(biological_process:cellular biosynthetic process); GO:0003674(molecular_function:molecular_function); GO:0005488(molecular_function:binding); GO:0034645(biolo	map00040(Pentose and glucuronate interconversions)	COG1063(S:Function unknown)	PF00107.27(ADH_zinc_N:Zinc-binding dehydrogenase); PF16912.6(Glu_dehyd_C:Glucose dehydrogenase C-terminus); PF08240.13(ADH_N:Alcohol dehydrogenase GroES-like domain)	CYT	10	47	38.5	96	High
A0A6Z0HJY1	0.7463	-0.4222	0.06209	down	no	2370062539	2981873709	2206022341	2520000000	1864484608	2023882489	1751387224	1880000000	glucosamine-6-phosphate deaminase [Listeria monocytogenes]	K02564	nagB, GNPDA	GO:0046349(biological_process:amino sugar biosynthetic process); GO:0046348(biological_process:amino sugar catabolic process); GO:0044248(biological_process:cellular catabolic process); GO:0044249(biological_process:cellular biosynthetic process); GO:0034	map00520(Amino sugar and nucleotide sugar metabolism)	COG0363(G:Carbohydrate transport and metabolism)	PF01182.21(Glucosamine_iso:Glucosamine-6-phosphate isomerases/6-phosphogluconolactonase)	CYT	12	61	26.9	107	High
A0A3T1U1T9	1.135	0.1827	0.03338	no change	yes	1953668300	2088124974	2113738139	2050000000	2246192138	2267588499	2468825659	2330000000	toxic anion resistance protein [Listeria monocytogenes]					COG3853(P:Inorganic ion transport and metabolism)	PF05816.12(TelA:Toxic anion resistance protein (TelA))	CYT	20	65	45.5	137	High
A0A6Z8GHW5	1.269	0.3437	0.01567	up	yes	1988154459	1736452728	2064832662	1930000000	2614305904	2385584787	2351445510	2450000000	response regulator transcription factor [Listeria monocytogenes]	K07692	degU	GO:0080090(biological_process:regulation of primary metabolic process); GO:0019222(biological_process:regulation of metabolic process); GO:0031326(biological_process:regulation of cellular biosynthetic process); GO:0031323(biological_process:regulation of	map02024(Quorum sensing); map02020(Two-component system)	COG2197(F:Nucleotide transport and metabolism)	PF00072.25(Response_reg:Response regulator receiver domain); PF00196.20(GerE:Bacterial regulatory proteins, luxR family)	CYT	12	61	25.8	112	High
A0A6X1E5I2	0.9294	-0.1056	0.4496	no change	no	2182551149	2062552571	2555238599	2270000000	2046870131	1938041302	2337474498	2110000000	23S rRNA (guanosine(2251)-2'-O)-methyltransferase RlmB [Listeria monocytogenes]	K03218	rlmB	GO:0009451(biological_process:RNA modification); GO:0090304(biological_process:nucleic acid metabolic process); GO:0034641(biological_process:cellular nitrogen compound metabolic process); GO:0006807(biological_process:nitrogen compound metabolic process)		COG0566(M:Cell wall/membrane/envelope biogenesis)	PF00588.20(SpoU_methylase:SpoU rRNA Methylase family); PF08032.13(SpoU_sub_bind:RNA 2'-O ribose methyltransferase substrate binding)	CYT	11	54	28.1	71	High
A0A6Z5L7J4	1.08	0.111	0.4308	no change	no	1992976600	1971416699	2342051749	2100000000	2514334765	2300122544	1996863436	2270000000	excinuclease ABC subunit UvrA [Listeria monocytogenes]	K03701	uvrA	GO:0009991(biological_process:response to extracellular stimulus); GO:0044238(biological_process:primary metabolic process); GO:0009432(biological_process:SOS response); GO:0035639(molecular_function:purine ribonucleoside triphosphate binding); GO:0043169	map03420(Nucleotide excision repair)	COG0178(E:Amino acid transport and metabolism)	PF17760.2(UvrA_inter:UvrA interaction domain); PF17755.2(UvrA_DNA-bind:UvrA DNA-binding domain); PF00005.28(ABC_tran:ABC transporter); PF02463.20(SMC_N:RecF/RecN/SMC N terminal domain); PF13191.7(AAA_16:AAA ATPase domain); PF03193.17(RsgA_GTPase:RsgA GTPa	CYT	31	47	106.4	168	High
A0A3T2B7Y3	1.439	0.5251	0.001731	up	yes	1860552302	1643915585	1856525554	1790000000	2506084026	2482172335	2724404361	2570000000	hypothetical protein [Listeria monocytogenes]					COG3212(S:Function unknown)	PF03413.20(PepSY:Peptidase propeptide and YPEB domain); PF13670.7(PepSY_2:Peptidase propeptide and YPEB domain)	CYT	9	46	22.7	95	High
A0A0E0URK9	0.9445	-0.08238	0.2804	no change	no	2161719704	2291590743	2253634437	2240000000	2000012496	2041335714	2293433352	2110000000	DNA topoisomerase (ATP-hydrolyzing) subunit B [Listeria monocytogenes]	K02470	gyrB	GO:0071103(biological_process:DNA conformation change); GO:0003916(molecular_function:DNA topoisomerase activity); GO:0003676(molecular_function:nucleic acid binding); GO:0032553(molecular_function:ribonucleotide binding); GO:0035639(molecular_function:pu		COG0187(L:Replication, recombination and repair)	PF00204.26(DNA_gyraseB:DNA gyrase B); PF00986.22(DNA_gyraseB_C:DNA gyrase B subunit, carboxyl terminus); PF02518.27(HATPase_c:Histidine kinase-, DNA gyrase B-, and HSP90-like ATPase); PF01751.23(Toprim:Toprim domain)	CYT	20	48	72.8	210	High
A0A6X3RZ41	1.096	0.1322	0.06678	no change	no	2141794609	1966221145	2107302504	2070000000	2368153248	2274086394	2166802147	2270000000	GTPase Era [Listeria monocytogenes]	K03595	era, ERAL1	GO:0043168(molecular_function:anion binding); GO:0022607(biological_process:cellular component assembly); GO:0043933(biological_process:macromolecular complex subunit organization); GO:0000028(biological_process:ribosomal small subunit assembly); GO:00036		COG1159(S:Function unknown)	PF01926.24(MMR_HSR1:50S ribosome-binding GTPase); PF07650.18(KH_2:KH domain); PF02421.19(FeoB_N:Ferrous iron transport protein B); PF00009.28(GTP_EFTU:Elongation factor Tu GTP binding domain); PF00350.24(Dynamin_N:Dynamin family); PF03193.17(RsgA_GTPase:R	CYT	12	45	34.5	118	High
A0A6W6JMX7	1.241	0.3115	0.008391	up	yes	1825992656	2005286479	1973593108	1930000000	2555990750	2296869500	2351069504	2400000000	CamS family sex pheromone protein [Listeria monocytogenes]					COG4851(S:Function unknown)	PF07537.12(CamS:CamS sex pheromone cAM373 precursor)	CYT	15	50	41.3	116	High
A0A3T1TY69	0.8798	-0.1848	0.1556	no change	no	2372067190	2314524703	2205707725	2300000000	1949416729	1802963085	2310073940	2020000000	polyisoprenoid-binding protein [Listeria monocytogenes]					COG2353(S:Function unknown)	PF04264.14(YceI:YceI-like domain)	CYT	12	85	19.3	94	High
A0A6Z4VFM2	0.954	-0.06794	0.4069	no change	no	2062795594	2265109984	2256969364	2190000000	2022875019	1993753624	2266150721	2090000000	phenylalanine--tRNA ligase subunit alpha [Listeria monocytogenes]	K01889	FARSA, pheS	GO:0000287(molecular_function:magnesium ion binding); GO:0006432(biological_process:phenylalanyl-tRNA aminoacylation); GO:0035639(molecular_function:purine ribonucleoside triphosphate binding); GO:0019752(biological_process:carboxylic acid metabolic proce	map00970(Aminoacyl-tRNA biosynthesis)	COG0016(J:Translation, ribosomal structure and biogenesis)	PF01409.21(tRNA-synt_2d:tRNA synthetases class II core domain (F)); PF02912.19(Phe_tRNA-synt_N:Aminoacyl tRNA synthetase class II, N-terminal domain)	CYT	17	59	39.5	135	High
A0A3T2B9T5	1.033	0.04684	0.6878	no change	no	2249964562	1872177718	2195525177	2110000000	2180366924	1979071804	2369882220	2180000000	acetyl-CoA carboxylase carboxyltransferase subunit alpha [Listeria monocytogenes]	K01962	accA	GO:0009165(biological_process:nucleotide biosynthetic process); GO:0044281(biological_process:small molecule metabolic process); GO:0044283(biological_process:small molecule biosynthetic process); GO:1901362(biological_process:organic cyclic compound bios	map00720(Carbon fixation pathways in prokaryotes); map00640(Propanoate metabolism); map00061(Fatty acid biosynthesis); map00620(Pyruvate metabolism)	COG0825(I:Lipid transport and metabolism)	PF03255.15(ACCA:Acetyl co-enzyme A carboxylase carboxyltransferase alpha subunit); PF01039.23(Carboxyl_trans:Carboxyl transferase domain)	CYT	10	42	35.2	111	High
A0A3H0R349	0.9477	-0.0775	0.2843	no change	no	2034191326	2242925315	2266062141	2180000000	2157647466	1964693489	2077710944	2070000000	3-methyl-2-oxobutanoate hydroxymethyltransferase [Listeria monocytogenes]	K00606	panB	GO:1901566(biological_process:organonitrogen compound biosynthetic process); GO:0042398(biological_process:cellular modified amino acid biosynthetic process); GO:0015939(biological_process:pantothenate metabolic process); GO:0019752(biological_process:car	map00770(Pantothenate and CoA biosynthesis)	COG0413(H:Coenzyme transport and metabolism)	PF02548.16(Pantoate_transf:Ketopantoate hydroxymethyltransferase)	CYT	8	44	29.8	72	High
A0A3Q0NEQ8	1.005	0.007196	0.9346	no change	no	1991052516	2282778510	2080140014	2120000000	2032450411	2062844054	2289701801	2130000000	L-lactate dehydrogenase [Listeria monocytogenes]	K00016	LDH, ldh	GO:0009185(biological_process:ribonucleoside diphosphate metabolic process); GO:0016310(biological_process:phosphorylation); GO:0019752(biological_process:carboxylic acid metabolic process); GO:0034641(biological_process:cellular nitrogen compound metabol	map00270(Cysteine and methionine metabolism); map00640(Propanoate metabolism); map00620(Pyruvate metabolism); map00010(Glycolysis / Gluconeogenesis)	COG0039(J:Translation, ribosomal structure and biogenesis)	PF00056.24(Ldh_1_N:lactate/malate dehydrogenase, NAD binding domain); PF02866.19(Ldh_1_C:lactate/malate dehydrogenase, alpha/beta C-terminal domain)	CYT	9	38	33.7	85	High
A0A6Z6E0I4	1.407	0.4926	0.02157	up	yes	1844613244	1560874399	1828941039	1740000000	2671194084	2578600400	2118015942	2460000000	antibiotic biosynthesis monooxygenase [Listeria monocytogenes]			GO:0003824(molecular_function:catalytic activity); GO:0004497(molecular_function:monooxygenase activity); GO:0003674(molecular_function:molecular_function); GO:0016491(molecular_function:oxidoreductase activity)		COG1359(S:Function unknown)	PF03992.17(ABM:Antibiotic biosynthesis monooxygenase)	CYT	3	26	11.4	57	High
A0A5L1IZH3	1.122	0.1661	0.002265	no change	yes	1941347398	2029531473	1957105217	1980000000	2259052220	2186328969	2206201705	2220000000	glutamate-1-semialdehyde 2,1-aminomutase [Listeria monocytogenes]	K01845	hemL	GO:0006778(biological_process:porphyrin-containing compound metabolic process); GO:0006779(biological_process:porphyrin-containing compound biosynthetic process); GO:0044249(biological_process:cellular biosynthetic process); GO:0034641(biological_process:	map00860(Porphyrin and chlorophyll metabolism)	COG0001(H:Coenzyme transport and metabolism)	PF00202.22(Aminotran_3:Aminotransferase class-III)	CYT	19	65	46.6	140	High
A0A5M3A723	1.069	0.09626	0.7817	no change	no	2048714680	1881434739	2142190207	2020000000	1782808899	1620056495	3088151743	2160000000	tRNA 2-thiouridine(34) synthase MnmA [Listeria monocytogenes]	K00566	mnmA, trmU	GO:0002097(biological_process:tRNA wobble base modification); GO:0034227(biological_process:tRNA thio-modification); GO:0035639(molecular_function:purine ribonucleoside triphosphate binding); GO:0009451(biological_process:RNA modification); GO:0090304(bio	map04122(Sulfur relay system)	COG0482(J:Translation, ribosomal structure and biogenesis)	PF03054.17(tRNA_Me_trans:tRNA methyl transferase); PF02540.18(NAD_synthase:NAD synthase)	CYT	17	57	41.5	154	High
A0A5Z3AD94	1.148	0.1991	0.1308	no change	no	1781531444	1819650493	2222900237	1940000000	2184967820	2163150918	2337790637	2230000000	cysteine--tRNA ligase [Listeria monocytogenes]	K01883	CARS, cysS	GO:0005488(molecular_function:binding); GO:0035639(molecular_function:purine ribonucleoside triphosphate binding); GO:0019752(biological_process:carboxylic acid metabolic process); GO:0090304(biological_process:nucleic acid metabolic process); GO:0034641(	map00970(Aminoacyl-tRNA biosynthesis)	COG0215(J:Translation, ribosomal structure and biogenesis)	PF01406.20(tRNA-synt_1e:tRNA synthetases class I (C) catalytic domain); PF09190.12(DALR_2:DALR domain); PF09334.12(tRNA-synt_1g:tRNA synthetases class I (M)); PF01921.19(tRNA-synt_1f:tRNA synthetases class I (K)); PF00133.23(tRNA-synt_1:tRNA synthetases c	CYT	18	50	54.3	132	High
A0A6X2V2U3	0.7812	-0.3562	0.03413	down	yes	2275822460	2414437733	2319213827	2340000000	1674954893	1660925834	2137785715	1820000000	undecaprenyldiphospho-muramoylpentapeptide beta-N-acetylglucosaminyltransferase [Listeria monocytogenes]	K02563	murG	GO:0022604(biological_process:regulation of cell morphogenesis); GO:0003674(molecular_function:molecular_function); GO:0030203(biological_process:glycosaminoglycan metabolic process); GO:0034645(biological_process:cellular macromolecule biosynthetic proce	map04112(Cell cycle - Caulobacter); map00550(Peptidoglycan biosynthesis); map01502(Vancomycin resistance)	COG0707(M:Cell wall/membrane/envelope biogenesis)	PF03033.21(Glyco_transf_28:Glycosyltransferase family 28 N-terminal domain); PF04101.17(Glyco_tran_28_C:Glycosyltransferase family 28 C-terminal domain); PF00201.19(UDPGT:UDP-glucoronosyl and UDP-glucosyl transferase)	CYT	16	68	39	135	High
A0A6Z0QRR4	0.9157	-0.1271	0.3259	no change	no	1959049392	2405969210	2115685365	2160000000	1890453724	1870053666	2172277380	1980000000	phosphoribosylamine--glycine ligase [Listeria monocytogenes]	K01945	purD	GO:0009124(biological_process:nucleoside monophosphate biosynthetic process); GO:0006189(biological_process:'de novo' IMP biosynthetic process); GO:0035639(molecular_function:purine ribonucleoside triphosphate binding); GO:0009161(biological_process:ribon	map00230(Purine metabolism)	COG0151(F:Nucleotide transport and metabolism)	PF01071.20(GARS_A:Phosphoribosylglycinamide synthetase, ATP-grasp (A) domain); PF02844.16(GARS_N:Phosphoribosylglycinamide synthetase, N domain); PF02843.17(GARS_C:Phosphoribosylglycinamide synthetase, C domain); PF02655.15(ATP-grasp_3:ATP-grasp domain)	CYT	8	24	45.4	40	High
A0A418RYB1	1.128	0.1738	0.3163	no change	no	2004041159	1628970383	2195104305	1940000000	2137059734	1980925478	2456041799	2190000000	methionine adenosyltransferase [Listeria monocytogenes]	K00789	metK	GO:0035639(molecular_function:purine ribonucleoside triphosphate binding); GO:0006730(biological_process:one-carbon metabolic process); GO:0044249(biological_process:cellular biosynthetic process); GO:0003674(molecular_function:molecular_function); GO:004	map00270(Cysteine and methionine metabolism)	COG0192(H:Coenzyme transport and metabolism)	PF02773.17(S-AdoMet_synt_C:S-adenosylmethionine synthetase, C-terminal domain); PF02772.17(S-AdoMet_synt_M:S-adenosylmethionine synthetase, central domain); PF00438.21(S-AdoMet_synt_N:S-adenosylmethionine synthetase, N-terminal domain)	CYT	12	46	43.5	124	High
Q8Y6N5	0.6948	-0.5253	0.1856	down	no	2200300344	2887405581	2096649305	2390000000	1311393924	1248591451	2432482652	1660000000	hypothetical protein [Listeria monocytogenes]					ENOG410Y6U6(S:Function unknown)		CYT	3	15	17.9	28	High
A0A3T2H9K8	0.8602	-0.2173	0.01852	no change	yes	2139541887	2122658301	2259128073	2170000000	1922119490	1949426777	1737219919	1870000000	DNA topoisomerase IV subunit B [Listeria monocytogenes]	K02622	parE	GO:0071103(biological_process:DNA conformation change); GO:0016887(molecular_function:ATPase activity); GO:0035639(molecular_function:purine ribonucleoside triphosphate binding); GO:0016817(molecular_function:hydrolase activity, acting on acid anhydrides)		COG0187(E:Amino acid transport and metabolism)	PF00204.26(DNA_gyraseB:DNA gyrase B); PF00986.22(DNA_gyraseB_C:DNA gyrase B subunit, carboxyl terminus); PF02518.27(HATPase_c:Histidine kinase-, DNA gyrase B-, and HSP90-like ATPase); PF01751.23(Toprim:Toprim domain)	CYT	18	44	73.1	113	High
A0A6V9WMP3	0.9512	-0.07218	0.6415	no change	no	2078745703	1921486520	2203715454	2070000000	1718434881	1861182840	2322856829	1970000000	chromosomal replication initiator protein DnaA [Listeria monocytogenes]	K02313	dnaA	GO:0017076(molecular_function:purine nucleotide binding); GO:0034645(biological_process:cellular macromolecule biosynthetic process); GO:0019222(biological_process:regulation of metabolic process); GO:0035639(molecular_function:purine ribonucleoside triph	map04112(Cell cycle - Caulobacter); map02020(Two-component system)	COG0593(L:Replication, recombination and repair)	PF00308.19(Bac_DnaA:Bacterial dnaA protein); PF08299.12(Bac_DnaA_C:Bacterial dnaA protein helix-turn-helix); PF11638.9(DnaA_N:DnaA N-terminal domain); PF01695.18(IstB_IS21:IstB-like ATP binding protein); PF00004.30(AAA:ATPase family associated with variou	CYT	20	62	51.4	135	High
A0A241SSV9	1.076	0.1057	0.5049	no change	no	1869733334	1920568513	2036281345	1940000000	2030546530	1784537562	2454306309	2090000000	ATP-binding cassette domain-containing protein [Listeria monocytogenes]	K10823	oppF	GO:0035639(molecular_function:purine ribonucleoside triphosphate binding); GO:0015833(biological_process:peptide transport); GO:0003674(molecular_function:molecular_function); GO:0005488(molecular_function:binding); GO:0016887(molecular_function:ATPase ac	map02024(Quorum sensing); map02010(ABC transporters); map01501(beta-Lactam resistance)	COG4608(E:Amino acid transport and metabolism)	PF00005.28(ABC_tran:ABC transporter); PF08352.13(oligo_HPY:Oligopeptide/dipeptide transporter, C-terminal region)	CYT	7	57	36.6	251	High
A0A6Z9HZD3	0.882	-0.1811	0.6969	no change	no	2906180630	1751506211	1749614015	2140000000	1448669555	1398822238	2805419805	1880000000	excinuclease ABC subunit UvrB [Listeria monocytogenes]	K03702	uvrB	GO:0009991(biological_process:response to extracellular stimulus); GO:0044238(biological_process:primary metabolic process); GO:0009432(biological_process:SOS response); GO:0035639(molecular_function:purine ribonucleoside triphosphate binding); GO:0090304	map03420(Nucleotide excision repair)	COG0556(L:Replication, recombination and repair)	PF17757.2(UvrB_inter:UvrB interaction domain); PF12344.9(UvrB:Ultra-violet resistance protein B); PF00271.32(Helicase_C:Helicase conserved C-terminal domain); PF04851.16(ResIII:Type III restriction enzyme, res subunit); PF02151.20(UVR:UvrB/uvrC motif)	CYT	27	36	75.6	117	High
A0A241ST11	0.9137	-0.1302	0.3517	no change	no	1927694628	2413831907	1952605841	2100000000	1871910166	1827913011	2050629304	1920000000	MULTISPECIES: F0F1 ATP synthase subunit epsilon [Listeria]	K02114	ATPF1E, atpC	GO:0005261(molecular_function:cation channel activity); GO:0009165(biological_process:nucleotide biosynthetic process); GO:0044281(biological_process:small molecule metabolic process); GO:1901362(biological_process:organic cyclic compound biosynthetic pro	map00195(Photosynthesis); map00190(Oxidative phosphorylation)	COG0355(C:Energy production and conversion)	PF02823.17(ATP-synt_DE_N:ATP synthase, Delta/Epsilon chain, beta-sandwich domain); PF00401.21(ATP-synt_DE:ATP synthase, Delta/Epsilon chain, long alpha-helix domain)	CYT	4	48	14.7	53	High
A0A6V9TRF3	1.054	0.07587	0.5331	no change	no	1848952438	2186716592	1800832609	1950000000	2240803163	1948762889	1962244280	2050000000	YebC/PmpR family DNA-binding transcriptional regulator [Listeria monocytogenes]			GO:0080090(biological_process:regulation of primary metabolic process); GO:0019222(biological_process:regulation of metabolic process); GO:0031326(biological_process:regulation of cellular biosynthetic process); GO:0031323(biological_process:regulation of		COG0217(F:Nucleotide transport and metabolism)	PF01709.21(Transcrip_reg:Transcriptional regulator)	CYT	7	48	26.7	58	High
A0A0E0UU75	0.8992	-0.1533	0.2954	no change	no	2311731153	1857853374	2143450904	2100000000	1725957356	2117455357	1832212678	1890000000	N-acetylglucosamine-6-phosphate deacetylase [Listeria monocytogenes]	K01443	nagA, AMDHD2	GO:0043169(molecular_function:cation binding); GO:0019213(molecular_function:deacetylase activity); GO:0046872(molecular_function:metal ion binding); GO:0005975(biological_process:carbohydrate metabolic process); GO:0044238(biological_process:primary meta	map00520(Amino sugar and nucleotide sugar metabolism)	COG1820(S:Function unknown)	PF01979.21(Amidohydro_1:Amidohydrolase family); PF07969.12(Amidohydro_3:Amidohydrolase family)	CYT	13	60	41.4	130	High
Q8Y6S9	0.7951	-0.3308	0.04554	down	yes	2046947717	2418225723	2213958089	2230000000	1785826368	1558789172	1964862800	1770000000	peroxiredoxin [Listeria monocytogenes]			GO:0050896(biological_process:response to stimulus); GO:0042592(biological_process:homeostatic process); GO:0003674(molecular_function:molecular_function); GO:0008379(molecular_function:thioredoxin peroxidase activity); GO:0050789(biological_process:regul		COG0450(O:Posttranslational modification, protein turnover, chaperones)	PF00578.22(AhpC-TSA:AhpC/TSA family); PF08534.11(Redoxin:Redoxin)	CYT	2	69	20.1	157	High
C6ZSW3	0.8899	-0.1683	0.1694	no change	no	2004137290	2265913387	2024281008	2100000000	1882596359	1669760315	2048277063	1870000000	3-phosphoshikimate 1-carboxyvinyltransferase [Listeria monocytogenes]	K00800	aroA	GO:0044238(biological_process:primary metabolic process); GO:0019752(biological_process:carboxylic acid metabolic process); GO:0044249(biological_process:cellular biosynthetic process); GO:0006807(biological_process:nitrogen compound metabolic process); G	map00400(Phenylalanine, tyrosine and tryptophan biosynthesis)	COG0128(E:Amino acid transport and metabolism)	PF00275.21(EPSP_synthase:EPSP synthase (3-phosphoshikimate 1-carboxyvinyltransferase))	CYT	17	54	46.1	107	High
A0A3T2BAW6	0.9879	-0.01756	0.8471	no change	no	2093344782	1817719904	2040062806	1980000000	1863873142	1904556592	2112262591	1960000000	threonine synthase [Listeria monocytogenes]	K01733	thrC	GO:0005488(molecular_function:binding); GO:1901607(biological_process:alpha-amino acid biosynthetic process); GO:0044237(biological_process:cellular metabolic process); GO:0019752(biological_process:carboxylic acid metabolic process); GO:0070279(molecular	map00750(Vitamin B6 metabolism); map00260(Glycine, serine and threonine metabolism)	COG0498(E:Amino acid transport and metabolism)	PF00291.26(PALP:Pyridoxal-phosphate dependent enzyme)	CYT	13	59	36.9	112	High
A0A418RY71	1.043	0.06074	0.2983	no change	no	1902235423	1851270326	2018762538	1920000000	1910447852	2043500476	2067878312	2010000000	2-succinyl-5-enolpyruvyl-6-hydroxy-3-cyclohexene-1-carboxylic-acid synthase [Listeria monocytogenes]	K02551	menD	GO:0000287(molecular_function:magnesium ion binding); GO:0044237(biological_process:cellular metabolic process); GO:0009234(biological_process:menaquinone biosynthetic process); GO:0009233(biological_process:menaquinone metabolic process); GO:0044249(biol	map00130(Ubiquinone and other terpenoid-quinone biosynthesis)	COG1165(H:Coenzyme transport and metabolism)	PF02776.19(TPP_enzyme_N:Thiamine pyrophosphate enzyme, N-terminal TPP binding domain); PF16582.6(TPP_enzyme_M_2:Middle domain of thiamine pyrophosphate); PF02775.22(TPP_enzyme_C:Thiamine pyrophosphate enzyme, C-terminal TPP binding domain)	CYT	22	46	64.6	151	High
A0A6Z5S4X2	1.187	0.2473	0.03173	no change	yes	1759299606	1897316725	1732040635	1800000000	2275075200	2156742469	1965123174	2130000000	NADP-dependent isocitrate dehydrogenase [Listeria monocytogenes]	K00031	IDH1, IDH2, icd	GO:0051287(molecular_function:NAD binding); GO:0019752(biological_process:carboxylic acid metabolic process); GO:0006099(biological_process:tricarboxylic acid cycle); GO:0003674(molecular_function:molecular_function); GO:0005488(molecular_function:binding	map00020(Citrate cycle (TCA cycle)); map00480(Glutathione metabolism); map00720(Carbon fixation pathways in prokaryotes)	COG0538(C:Energy production and conversion)	PF00180.21(Iso_dh:Isocitrate/isopropylmalate dehydrogenase)	CYT	12	28	45.8	111	High
A0A6V8XV62	0.8091	-0.3056	0.0302	down	yes	2317499229	2079366859	2077227574	2160000000	1803719108	1558085828	1876984895	1750000000	ribosome silencing factor [Listeria monocytogenes]	K09710	ybeB	GO:0022607(biological_process:cellular component assembly); GO:0009892(biological_process:negative regulation of metabolic process); GO:0080090(biological_process:regulation of primary metabolic process); GO:0019222(biological_process:regulation of metabo		COG0799(S:Function unknown)	PF02410.16(RsfS:Ribosomal silencing factor during starvation)	CYT	6	48	13.3	84	High
A0A5M3KYV2	8.031	3.006	0.000178	up	yes	4.04242e+08	4.59254e+08	4.24122e+08	429000000	3123361993	3340449288	3877327319	3450000000	ATP-dependent Clp protease ATP-binding subunit [Listeria monocytogenes]	K03697	clpE	GO:0043168(molecular_function:anion binding); GO:0016787(molecular_function:hydrolase activity); GO:0032553(molecular_function:ribonucleotide binding); GO:0030554(molecular_function:adenyl nucleotide binding); GO:0035639(molecular_function:purine ribonucl		COG0542(K:Transcription)	PF07724.15(AAA_2:AAA domain (Cdc48 subfamily)); PF17871.2(AAA_lid_9:AAA lid domain); PF00004.30(AAA:ATPase family associated with various cellular activities (AAA)); PF10431.10(ClpB_D2-small:C-terminal, D2-small domain, of ClpB protein); PF07728.15(AAA_5:	CYT	26	44	80.1	139	High
A0A6Z1W9G4	0.9882	-0.01713	0.9287	no change	no	2021022789	1637390897	2167950243	1940000000	1758289657	1722507853	2277256009	1920000000	tRNA uridine-5-carboxymethylaminomethyl(34) synthesis enzyme MnmG [Listeria monocytogenes]	K03495	gidA, mnmG, MTO1	GO:0002097(biological_process:tRNA wobble base modification); GO:0002098(biological_process:tRNA wobble uridine modification); GO:0009451(biological_process:RNA modification); GO:0090304(biological_process:nucleic acid metabolic process); GO:0034641(biolo		COG0445(D:Cell cycle control, cell division, chromosome partitioning)	PF01134.23(GIDA:Glucose inhibited division protein A); PF13932.7(GIDA_assoc:GidA associated domain)	CYT	21	42	70.2	145	High
A0A5Y1L142	1.212	0.2774	0.1154	up	no	1593297317	1980252856	1658432393	1740000000	2063982302	2376861857	1899326745	2110000000	adenylosuccinate lyase [Listeria monocytogenes]	K01756	purB, ADSL	GO:0004018(molecular_function:N6-(1,2-dicarboxyethyl)AMP AMP-lyase (fumarate-forming) activity); GO:0009124(biological_process:nucleoside monophosphate biosynthetic process); GO:0009161(biological_process:ribonucleoside monophosphate metabolic process); G	map00250(Alanine, aspartate and glutamate metabolism); map00230(Purine metabolism)	COG0015(F:Nucleotide transport and metabolism)	PF00206.21(Lyase_1:Lyase); PF10397.10(ADSL_C:Adenylosuccinate lyase C-terminus)	CYT	26	70	49	156	High
A0A660IZZ7	1.108	0.148	0.5216	no change	no	1490253245	2197622665	1766110378	1820000000	2316341815	1663288344	2064226852	2010000000	MULTISPECIES: 30S ribosomal protein S8 [Enterococcus]	K02994	RP-S8, rpsH	GO:0044238(biological_process:primary metabolic process); GO:0003676(molecular_function:nucleic acid binding); GO:1901363(molecular_function:heterocyclic compound binding); GO:0044249(biological_process:cellular biosynthetic process); GO:0043229(cellular_	map03010(Ribosome)	COG0096(J:Translation, ribosomal structure and biogenesis)	PF00410.20(Ribosomal_S8:Ribosomal protein S8)	CYT	1	25	14.7	254	High
A0A0H3GB95	1.027	0.03844	0.5058	no change	no	1816002825	1860956374	1989668135	1890000000	2029210047	1865625620	1926464849	1940000000	anti-sigma B factor RsbW [Listeria monocytogenes]	K04757	rsbW	GO:0017076(molecular_function:purine nucleotide binding); GO:0019219(biological_process:regulation of nucleobase-containing compound metabolic process); GO:0080090(biological_process:regulation of primary metabolic process); GO:0019222(biological_process:		COG2172(T:Signal transduction mechanisms)	PF13581.7(HATPase_c_2:Histidine kinase-like ATPase domain); PF02518.27(HATPase_c:Histidine kinase-, DNA gyrase B-, and HSP90-like ATPase)	CYT	7	64	17.5	93	High
A0A3T2ER33	0.9969	-0.004479	0.9717	no change	no	1775912352	2227861033	1747413596	1920000000	1914112352	1848557551	1970426406	1910000000	ATP-dependent Clp protease proteolytic subunit [Listeria monocytogenes]	K01358	clpP, CLPP	GO:0004176(molecular_function:ATP-dependent peptidase activity); GO:0004252(molecular_function:serine-type endopeptidase activity); GO:0004175(molecular_function:endopeptidase activity); GO:0019899(molecular_function:enzyme binding); GO:0006807(biological	map04112(Cell cycle - Caulobacter)	COG0740(O:Posttranslational modification, protein turnover, chaperones)	PF00574.24(CLP_protease:Clp protease)	CYT	3	50	21.4	112	High
A0A5D5KPQ2	0.9192	-0.1215	0.3421	no change	no	1809955396	2209638857	1959034005	1990000000	1820268058	1675757964	1999420065	1830000000	ribonuclease PH [Listeria monocytogenes]	K00989	rph	GO:0016796(molecular_function:exonuclease activity, active with either ribo- or deoxyribonucleic acids and producing 5'-phosphomonoesters); GO:0009022(molecular_function:tRNA nucleotidyltransferase activity); GO:0090304(biological_process:nucleic acid met		COG0689(J:Translation, ribosomal structure and biogenesis)	PF01138.22(RNase_PH:3' exoribonuclease family, domain 1); PF03725.16(RNase_PH_C:3' exoribonuclease family, domain 2)	CYT	9	40	26.7	76	High
A0A0E1R8B0	0.9051	-0.1439	0.4861	no change	no	1797310918	2082258651	2130349092	2000000000	1520973753	1659902267	2257326470	1810000000	Ribosomal large subunit pseudouridine synthase B [Listeria monocytogenes serotype 4b str. LL195]	K06178	rluB	GO:0009451(biological_process:RNA modification); GO:0090304(biological_process:nucleic acid metabolic process); GO:0034641(biological_process:cellular nitrogen compound metabolic process); GO:0006807(biological_process:nitrogen compound metabolic process)		COG1187(J:Translation, ribosomal structure and biogenesis)	PF00849.23(PseudoU_synth_2:RNA pseudouridylate synthase); PF01479.26(S4:S4 domain)	CYT	9	41	28.1	52	High
B2L5P7	1.203	0.2666	0.5235	up	no	2344991303	7.61555e+08	2054893056	1720000000	2301950256	1955514129	1951992085	2070000000	L-lactate dehydrogenase [Listeria monocytogenes]	K00016	LDH, ldh	GO:0009185(biological_process:ribonucleoside diphosphate metabolic process); GO:0016310(biological_process:phosphorylation); GO:0019752(biological_process:carboxylic acid metabolic process); GO:1901564(biological_process:organonitrogen compound metabolic	map00270(Cysteine and methionine metabolism); map00640(Propanoate metabolism); map00620(Pyruvate metabolism); map00010(Glycolysis / Gluconeogenesis)	COG0039(C:Energy production and conversion)	PF02866.19(Ldh_1_C:lactate/malate dehydrogenase, alpha/beta C-terminal domain); PF00056.24(Ldh_1_N:lactate/malate dehydrogenase, NAD binding domain)	CYT	2	56	31.6	730	High
A0A6W8LNL5	0.924	-0.114	0.3834	no change	no	1880207475	1927602463	2071519253	1960000000	1628452053	2087966322	1716550512	1810000000	D-alanyl-D-alanine carboxypeptidase [Listeria monocytogenes]	K07258	dacC, dacA, dacD	GO:0016787(molecular_function:hydrolase activity); GO:0016825(molecular_function:hydrolase activity, acting on acid phosphorus-nitrogen bonds); GO:0003824(molecular_function:catalytic activity); GO:0004180(molecular_function:carboxypeptidase activity); GO	map00550(Peptidoglycan biosynthesis)	COG1686(M:Cell wall/membrane/envelope biogenesis)	PF00768.21(Peptidase_S11:D-alanyl-D-alanine carboxypeptidase); PF07943.14(PBP5_C:Penicillin-binding protein 5, C-terminal domain); PF13354.7(Beta-lactamase2:Beta-lactamase enzyme family)	CYT	13	33	48.1	110	High
A0A3T2ENW3	0.8173	-0.2911	0.02011	down	yes	1963079285	2207952022	1969188145	2050000000	1676331536	1773627444	1569537539	1670000000	ROK family protein [Listeria monocytogenes]	K00847	E2.7.1.4, scrK	GO:0009892(biological_process:negative regulation of metabolic process); GO:0080090(biological_process:regulation of primary metabolic process); GO:0019222(biological_process:regulation of metabolic process); GO:0031327(biological_process:negative regulat	map00520(Amino sugar and nucleotide sugar metabolism); map00500(Starch and sucrose metabolism); map00051(Fructose and mannose metabolism)	COG1940(J:Translation, ribosomal structure and biogenesis)	PF00480.21(ROK:ROK family)	CYT	12	52	31.3	97	High
A0A6X1EB67	0.5508	-0.8604	0.1291	down	no	2440950653	1494948015	3237740878	2390000000	1175626820	1806493303	9.68053e+08	1320000000	PTS mannose/fructose/sorbose transporter subunit IIC [Listeria monocytogenes]	K02795	manY	GO:0003674(molecular_function:molecular_function); GO:0031226(cellular_component:intrinsic component of plasma membrane); GO:0031224(cellular_component:intrinsic component of membrane); GO:0016021(cellular_component:integral component of membrane); GO:000	map00520(Amino sugar and nucleotide sugar metabolism); map02060(Phosphotransferase system (PTS)); map00051(Fructose and mannose metabolism)	COG3715(G:Carbohydrate transport and metabolism)	PF03609.15(EII-Sor:PTS system sorbose-specific iic component)	CYT	2	10	27.4	59	High
A0A0E1R6M4	0.8696	-0.2016	0.3269	no change	no	1751872615	2416046593	1765383856	1980000000	1858447225	1688092995	1614007574	1720000000	Aspartyl/glutamyl-tRNA(Asn/Gln) amidotransferase subunit C [Listeria monocytogenes serotype 4b str. LL195]	K02435	gatC, GATC	GO:0006450(biological_process:regulation of translational fidelity); GO:0035639(molecular_function:purine ribonucleoside triphosphate binding); GO:0044249(biological_process:cellular biosynthetic process); GO:0034641(biological_process:cellular nitrogen c	map00970(Aminoacyl-tRNA biosynthesis)	COG0721(J:Translation, ribosomal structure and biogenesis)	PF02686.16(Glu-tRNAGln:Glu-tRNAGln amidotransferase C subunit)	CYT	3	59	10.7	73	High
A0A0B8R1R6	0.9551	-0.06628	0.7846	no change	no	2207095990	1302822992	2103441999	1870000000	1785314948	1759770053	1817310074	1790000000	ribosome maturation factor RimP [Listeria monocytogenes]	K09748	rimP	GO:0022607(biological_process:cellular component assembly); GO:0043933(biological_process:macromolecular complex subunit organization); GO:0000028(biological_process:ribosomal small subunit assembly); GO:0044249(biological_process:cellular biosynthetic pr		COG0779(S:Function unknown)	PF02576.18(DUF150:RimP N-terminal domain); PF17384.3(DUF150_C:RimP C-terminal SH3 domain)	CYT	8	46	20.6	58	High
A0A6W9AZV1	1.07	0.09761	0.4606	no change	no	1852835527	1604563557	1840111294	1770000000	1995080988	2040797180	1633531201	1890000000	NAD kinase [Listeria monocytogenes]	K00858	ppnK, NADK	GO:0005488(molecular_function:binding); GO:0017076(molecular_function:purine nucleotide binding); GO:0006739(biological_process:NADP metabolic process); GO:0019674(biological_process:NAD metabolic process); GO:0035639(molecular_function:purine ribonucleos	map00760(Nicotinate and nicotinamide metabolism)	COG0061(G:Carbohydrate transport and metabolism)	PF01513.22(NAD_kinase:ATP-NAD kinase)	CYT	10	52	30.5	99	High
A0A2Z5BZX6	1.32	0.4005	0.2897	up	no	1805645176	7.83082e+08	2134141649	1570000000	1973249104	2212740973	2047484004	2080000000	ABC transporter substrate-binding protein [Listeria monocytogenes]	K02035	ABC.PE.S	GO:0098533(cellular_component:ATPase dependent transmembrane transport complex); GO:0015833(biological_process:peptide transport); GO:0003674(molecular_function:molecular_function); GO:0042597(cellular_component:periplasmic space); GO:0030288(cellular_com	map02024(Quorum sensing)	COG0747(E:Amino acid transport and metabolism)	PF00496.23(SBP_bac_5:Bacterial extracellular solute-binding proteins, family 5 Middle)	CYT	3	72	58.3	449	High
A0A6X6G673	0.8655	-0.2084	0.1437	no change	no	1789224319	2139634515	1893247637	1940000000	1647441712	1528244793	1865659739	1680000000	endolytic transglycosylase MltG [Listeria monocytogenes]	K07082	K07082	GO:0030203(biological_process:glycosaminoglycan metabolic process); GO:0008152(biological_process:metabolic process); GO:0044036(biological_process:cell wall macromolecule metabolic process); GO:0006807(biological_process:nitrogen compound metabolic proce		COG1559(S:Function unknown)	PF02618.17(YceG:YceG-like family)	CYT	12	50	37.3	92	High
A0A6W5KP68	0.9978	-0.003177	0.9706	no change	no	1865033471	1747053082	1825345809	1810000000	1901383594	1937603461	1584631219	1810000000	aspartate-semialdehyde dehydrogenase [Listeria monocytogenes]	K00133	asd	GO:0009082(biological_process:branched-chain amino acid biosynthetic process); GO:0051287(molecular_function:NAD binding); GO:0071266(biological_process:'de novo' L-methionine biosynthetic process); GO:0019752(biological_process:carboxylic acid metabolic	map00270(Cysteine and methionine metabolism); map00300(Lysine biosynthesis); map00260(Glycine, serine and threonine metabolism); map00261(Monobactam biosynthesis)	COG0136(E:Amino acid transport and metabolism)	PF02774.19(Semialdhyde_dhC:Semialdehyde dehydrogenase, dimerisation domain); PF01118.25(Semialdhyde_dh:Semialdehyde dehydrogenase, NAD binding domain)	CYT	13	54	37.7	113	High
A0A6W8CVA0	1.072	0.1003	0.7081	no change	no	1815789710	1739952727	1681995039	1750000000	2420697568	1852124591	1343282959	1870000000	hypothetical protein [Listeria monocytogenes]					ENOG410XYFX(S:Function unknown)		CYT	4	53	8.4	51	High
A0A6Z6R651	1.206	0.2702	0.009749	up	yes	1627056408	1632504688	1656558602	1640000000	2121951948	1915161431	1895263844	1980000000	YpiB family protein [Listeria monocytogenes]					COG5582(S:Function unknown)	PF08864.11(UPF0302:UPF0302 domain); PF08858.11(IDEAL:IDEAL domain)	CYT	9	62	21.3	78	High
A0A0D8X3T8	1.259	0.3323	0.1486	up	no	1931869178	1218036799	1616602369	1590000000	2156094516	2042635020	1805390199	2000000000	general stress protein 13 [Listeria monocytogenes]	K07570	GSP13	GO:0044238(biological_process:primary metabolic process); GO:0022627(cellular_component:cytosolic small ribosomal subunit); GO:0043232(cellular_component:intracellular non-membrane-bounded organelle); GO:0043226(cellular_component:organelle); GO:0044249(b		COG1098(J:Translation, ribosomal structure and biogenesis)	PF00575.24(S1:S1 RNA binding domain)	CYT	7	68	13	77	High
A0A6Z2PCJ7	1.265	0.3391	0.5707	up	no	1505571548	1732865027	1510162930	1580000000	1786862623	3266747396	9.54075e+08	2000000000	ribose 5-phosphate isomerase B [Listeria monocytogenes]	K01808	rpiB	GO:0044238(biological_process:primary metabolic process); GO:0005975(biological_process:carbohydrate metabolic process); GO:0016853(molecular_function:isomerase activity); GO:0071704(biological_process:organic substance metabolic process); GO:0003824(mole	map00030(Pentose phosphate pathway); map00051(Fructose and mannose metabolism); map00710(Carbon fixation in photosynthetic organisms)	COG0698(S:Function unknown)	PF02502.19(LacAB_rpiB:Ribose/Galactose Isomerase)	CYT	6	51	16.3	82	High
A0A0H3GEP6	0.9282	-0.1075	0.2041	no change	no	1866025695	1868682465	1821570394	1850000000	1862862674	1730193688	1564160138	1720000000	nitronate monooxygenase [Listeria monocytogenes]	K02371	fabK	GO:0004497(molecular_function:monooxygenase activity); GO:0016628(molecular_function:oxidoreductase activity, acting on the CH-CH group of donors, NAD or NADP as acceptor); GO:0016627(molecular_function:oxidoreductase activity, acting on the CH-CH group o	map00061(Fatty acid biosynthesis)	COG2070(S:Function unknown)	PF03060.16(NMO:Nitronate monooxygenase); PF00478.26(IMPDH:IMP dehydrogenase / GMP reductase domain); PF01070.19(FMN_dh:FMN-dependent dehydrogenase); PF05690.15(ThiG:Thiazole biosynthesis protein ThiG)	CYT	13	64	32.5	107	High
A0A6Z5XAQ4	1.065	0.09085	0.6659	no change	no	1798498522	1360706519	1994346923	1720000000	1719293730	1646621027	2120273499	1830000000	ABC transporter permease [Listeria monocytogenes]	K15582	oppC	GO:0016020(cellular_component:membrane); GO:0009987(biological_process:cellular process); GO:0016021(cellular_component:integral component of membrane); GO:0006810(biological_process:transport); GO:0051179(biological_process:localization); GO:0005575(cell	map02024(Quorum sensing); map02010(ABC transporters); map01501(beta-Lactam resistance)	COG1173(P:Inorganic ion transport and metabolism)	PF00528.23(BPD_transp_1:Binding-protein-dependent transport system inner membrane component); PF12911.8(OppC_N:N-terminal TM domain of oligopeptide transport permease C)	CYT	7	23	38	77	High
A0A6W4WVD2	1.055	0.07724	0.6304	no change	no	1870820664	1480985539	1814889327	1720000000	2017778066	1565161052	1865049095	1820000000	ribosome assembly RNA-binding protein YhbY [Listeria monocytogenes]	K07574	yhbY	GO:0097159(molecular_function:organic cyclic compound binding); GO:0003674(molecular_function:molecular_function); GO:0005488(molecular_function:binding); GO:0003676(molecular_function:nucleic acid binding); GO:1901363(molecular_function:heterocyclic comp		COG1534(J:Translation, ribosomal structure and biogenesis)	PF01985.22(CRS1_YhbY:CRS1 / YhbY (CRM) domain)	CYT	7	63	10.8	91	High
A0A6Z6R3W4	1.249	0.3208	0.008344	up	yes	1587139108	1645610148	1486650007	1570000000	1834981102	2005471157	2051748376	1960000000	insulinase family protein [Listeria monocytogenes]			GO:0016787(molecular_function:hydrolase activity); GO:0043169(molecular_function:cation binding); GO:0140096(molecular_function:catalytic activity, acting on a protein); GO:0043167(molecular_function:ion binding); GO:0003824(molecular_function:catalytic a		COG0612(O:Posttranslational modification, protein turnover, chaperones)	PF05193.22(Peptidase_M16_C:Peptidase M16 inactive domain)	CYT	15	37	49	99	High
A0A6W6Y762	1.075	0.1043	0.05654	no change	no	1695275558	1628820365	1766067183	1700000000	1878364696	1787790543	1808223319	1820000000	Stk1 family PASTA domain-containing Ser/Thr kinase [Listeria monocytogenes]	K12132	prkC, stkP	GO:0035639(molecular_function:purine ribonucleoside triphosphate binding); GO:0003674(molecular_function:molecular_function); GO:0005488(molecular_function:binding); GO:0043167(molecular_function:ion binding); GO:1901363(molecular_function:heterocyclic co		COG2815(T:Signal transduction mechanisms)	PF00069.26(Pkinase:Protein kinase domain); PF03793.20(PASTA:PASTA domain); PF07714.18(PK_Tyr_Ser-Thr:Protein tyrosine and serine/threonine kinase)	CYT	20	35	72.2	121	High
A0A0E1Y0U7	1.146	0.1966	0.2734	no change	no	1465590406	1863474596	1540813002	1620000000	1995830732	2006806811	1577637998	1860000000	YtxH domain-containing protein [Listeria monocytogenes]					COG4980(S:Function unknown)	PF12732.8(YtxH:YtxH-like protein)	CYT	5	47	13.1	83	High
Q8Y633	2.194	1.134	0.1248	up	no	1304697472	9.84869e+08	9.74316e+08	1090000000	2485354326	3479751046	1194408693	2390000000	pyruvate, phosphate dikinase [Listeria monocytogenes]	K01006	ppdK	GO:0035639(molecular_function:purine ribonucleoside triphosphate binding); GO:0019752(biological_process:carboxylic acid metabolic process); GO:0003674(molecular_function:molecular_function); GO:0005488(molecular_function:binding); GO:0006090(biological_p	map00720(Carbon fixation pathways in prokaryotes); map00620(Pyruvate metabolism); map00710(Carbon fixation in photosynthetic organisms)	COG0574(E:Amino acid transport and metabolism)	PF02896.19(PEP-utilizers_C:PEP-utilising enzyme, PEP-binding domain); PF01326.20(PPDK_N:Pyruvate phosphate dikinase, AMP/ATP-binding domain); PF00391.24(PEP-utilizers:PEP-utilising enzyme, mobile domain)	CYT	17	54	97.3	286	High
C1KZH1	1.026	0.03703	0.7439	no change	no	1672878911	1574837709	1892117210	1710000000	1882176497	1782584116	1605222726	1760000000	30S ribosomal protein S17 [Listeria monocytogenes]	K02961	RP-S17, MRPS17, rpsQ	GO:0044238(biological_process:primary metabolic process); GO:0003676(molecular_function:nucleic acid binding); GO:0043232(cellular_component:intracellular non-membrane-bounded organelle); GO:0043226(cellular_component:organelle); GO:0044249(biological_pro	map03010(Ribosome)	COG0186(J:Translation, ribosomal structure and biogenesis)	PF00366.21(Ribosomal_S17:Ribosomal protein S17)	CYT	3	25	10	38	High
A0A3T1U114	0.9362	-0.09511	0.09006	no change	no	1842228669	1708278258	1810606202	1790000000	1638130799	1735837207	1645105708	1670000000	CoA-binding protein [Listeria monocytogenes]			GO:0048037(molecular_function:cofactor binding)		COG1832(S:Function unknown)	PF13380.7(CoA_binding_2:CoA binding domain)	CYT	7	59	15.4	72	High
A0A6Y7G2M9	1.03	0.04264	0.4369	no change	no	1598304455	1740734434	1766671266	1700000000	1701111535	1760218850	1798371852	1750000000	leucine--tRNA ligase [Listeria monocytogenes]	K01869	LARS, leuS	GO:0016787(molecular_function:hydrolase activity); GO:0035639(molecular_function:purine ribonucleoside triphosphate binding); GO:0019752(biological_process:carboxylic acid metabolic process); GO:0090304(biological_process:nucleic acid metabolic process);	map00970(Aminoacyl-tRNA biosynthesis)	COG0495(J:Translation, ribosomal structure and biogenesis)	PF00133.23(tRNA-synt_1:tRNA synthetases class I (I, L, M and V)); PF13603.7(tRNA-synt_1_2:Leucyl-tRNA synthetase, Domain 2); PF09334.12(tRNA-synt_1g:tRNA synthetases class I (M)); PF08264.14(Anticodon_1:Anticodon-binding domain of tRNA ligase)	CYT	20	35	91.8	160	High
A0A6X1YYI9	1.264	0.338	0.02437	up	yes	1525155648	1445006329	1602673254	1520000000	2007527357	2053841704	1718957525	1930000000	aldose 1-epimerase family protein [Listeria monocytogenes]			GO:0044238(biological_process:primary metabolic process); GO:0005975(biological_process:carbohydrate metabolic process); GO:0016853(molecular_function:isomerase activity); GO:0003824(molecular_function:catalytic activity); GO:0030246(molecular_function:ca		COG2017(J:Translation, ribosomal structure and biogenesis)	PF01263.21(Aldose_epim:Aldose 1-epimerase)	CYT	12	53	33	126	High
A0A6Z6AVD1	0.9513	-0.07203	0.4548	no change	no	1836296556	1694427231	1765985994	1770000000	1558297197	1866662780	1615912279	1680000000	UDP-N-acetylglucosamine 1-carboxyvinyltransferase [Listeria monocytogenes]	K00790	murA	GO:0022604(biological_process:regulation of cell morphogenesis); GO:0030203(biological_process:glycosaminoglycan metabolic process); GO:0009252(biological_process:peptidoglycan biosynthetic process); GO:0008760(molecular_function:UDP-N-acetylglucosamine 1	map00520(Amino sugar and nucleotide sugar metabolism); map00550(Peptidoglycan biosynthesis)	COG0766(M:Cell wall/membrane/envelope biogenesis)	PF00275.21(EPSP_synthase:EPSP synthase (3-phosphoshikimate 1-carboxyvinyltransferase))	CYT	12	41	46	145	High
A0A6Z5Z7D5	0.9983	-0.002455	0.9929	no change	no	2074235435	1201049085	1895602209	1720000000	1547061552	1772849096	1843053448	1720000000	F0F1 ATP synthase subunit gamma [Listeria monocytogenes]	K02115	ATPF1G, atpG	GO:0005261(molecular_function:cation channel activity); GO:0009165(biological_process:nucleotide biosynthetic process); GO:0044281(biological_process:small molecule metabolic process); GO:1901362(biological_process:organic cyclic compound biosynthetic pro	map00195(Photosynthesis); map00190(Oxidative phosphorylation)	COG0224(C:Energy production and conversion)	PF00231.20(ATP-synt:ATP synthase)	EXC	7	22	32.2	68	High
A0A6Z5ZUZ1	0.5893	-0.7629	0.005556	down	yes	2264466622	2274147580	1961232343	2170000000	1468897722	1325701758	1035701490	1280000000	MULTISPECIES: DUF262 domain-containing protein [Bacilli]					COG1479(S:Function unknown)	PF03235.15(DUF262:Protein of unknown function DUF262)	CYT	1	3	43	36	High
A0A6Y8N4W0	1.535	0.6182	0.03512	up	yes	1239053580	1311983269	1515030193	1360000000	2511070547	1834306049	1895026340	2080000000	serine protease HtrA [Listeria monocytogenes]	K04771	degP, htrA	GO:0004252(molecular_function:serine-type endopeptidase activity); GO:0004175(molecular_function:endopeptidase activity); GO:0016825(molecular_function:hydrolase activity, acting on acid phosphorus-nitrogen bonds); GO:0016787(molecular_function:hydrolase	map02020(Two-component system); map01503(Cationic antimicrobial peptide (CAMP) resistance)	COG0265(E:Amino acid transport and metabolism)	PF13365.7(Trypsin_2:Trypsin-like peptidase domain); PF13180.7(PDZ_2:PDZ domain); PF00089.27(Trypsin:Trypsin); PF17820.2(PDZ_6:PDZ domain); PF00595.25(PDZ:PDZ domain)	CYT	13	42	52.9	99	High
A0A6X2Q4P7	1.042	0.05936	0.3624	no change	no	1685053314	1601409211	1730782765	1670000000	1701366236	1671718638	1852221938	1740000000	bifunctional methylenetetrahydrofolate dehydrogenase/methenyltetrahydrofolate cyclohydrolase FolD [Listeria monocytogenes]	K01491	folD	GO:1901607(biological_process:alpha-amino acid biosynthetic process); GO:0006730(biological_process:one-carbon metabolic process); GO:0044272(biological_process:sulfur compound biosynthetic process); GO:0052803(biological_process:imidazole-containing comp	map00720(Carbon fixation pathways in prokaryotes); map00670(One carbon pool by folate)	COG0190(H:Coenzyme transport and metabolism)	PF02882.20(THF_DHG_CYH_C:Tetrahydrofolate dehydrogenase/cyclohydrolase, NAD(P)-binding domain); PF00763.24(THF_DHG_CYH:Tetrahydrofolate dehydrogenase/cyclohydrolase, catalytic domain)	CYT	11	46	30.9	114	High
A0A6Y7E251	2.014	1.01	0.006531	up	yes	1036716961	1083869177	1209031831	1110000000	2257141058	2588338764	1860533999	2240000000	DUF4097 domain-containing protein [Listeria monocytogenes]			GO:0005575(cellular_component:cellular_component); GO:0016020(cellular_component:membrane); GO:0110165(cellular_component:cellular anatomical entity); GO:0005886(cellular_component:plasma membrane)		COG3595(C:Energy production and conversion)	PF13349.7(DUF4097:Putative adhesin)	CYT	14	39	47.3	115	High
A0A3H0R1X1	1.004	0.005759	0.9559	no change	no	1739627268	1491651050	1762469277	1660000000	1650355288	1547389565	1816666227	1670000000	acyl-CoA thioesterase [Listeria monocytogenes]			GO:0006631(biological_process:fatty acid metabolic process); GO:0006637(biological_process:acyl-CoA metabolic process); GO:0016790(molecular_function:thiolester hydrolase activity); GO:1901363(molecular_function:heterocyclic compound binding); GO:0019752(		COG1607(I:Lipid transport and metabolism)	PF03061.23(4HBT:Thioesterase superfamily)	CYT	8	66	19.1	106	High
A0A3H0R3D2	1.088	0.1217	0.2038	no change	no	1642378027	1429405275	1715255878	1600000000	1762098679	1664573582	1785501145	1740000000	16S rRNA (cytosine(967)-C(5))-methyltransferase RsmB [Listeria monocytogenes]	K03500	rsmB, sun	GO:0080090(biological_process:regulation of primary metabolic process); GO:0019222(biological_process:regulation of metabolic process); GO:2000112(biological_process:regulation of cellular macromolecule biosynthetic process); GO:0001510(biological_process		COG0144(J:Translation, ribosomal structure and biogenesis)	PF01189.18(Methyltr_RsmB-F:16S rRNA methyltransferase RsmB/F); PF01029.19(NusB:NusB family); PF13847.7(Methyltransf_31:Methyltransferase domain); PF01728.20(FtsJ:FtsJ-like methyltransferase)	CYT	20	57	49.9	165	High
A0A6X0M244	1.29	0.3674	0.221	up	no	1571842317	1136862149	1652039310	1450000000	1621726436	1642992523	2363111339	1880000000	bifunctional folylpolyglutamate synthase/dihydrofolate synthase [Listeria monocytogenes]	K11754	folC	GO:0042398(biological_process:cellular modified amino acid biosynthetic process); GO:0008841(molecular_function:dihydrofolate synthase activity); GO:1901363(molecular_function:heterocyclic compound binding); GO:0019752(biological_process:carboxylic acid m	map00790(Folate biosynthesis)	COG0285(H:Coenzyme transport and metabolism)	PF08245.13(Mur_ligase_M:Mur ligase middle domain); PF02875.22(Mur_ligase_C:Mur ligase family, glutamate ligase domain)	CYT	13	41	47.7	63	High
A0A3T2B8H9	0.6343	-0.6568	0.01023	down	yes	2016571283	1799538127	2261438945	2030000000	1272546926	1449681870	1132100338	1280000000	C40 family peptidase [Listeria monocytogenes]					COG3103(T:Signal transduction mechanisms); COG3883(S:Function unknown)	PF00877.20(NLPC_P60:NlpC/P60 family); PF08239.12(SH3_3:Bacterial SH3 domain); PF06347.14(SH3_4:Bacterial SH3 domain)	CYT	9	40	25	83	High
A0A241SNH8	0.6623	-0.5944	0.02889	down	yes	1851079579	2247531477	1843785625	1980000000	1137215031	1188733283	1609518104	1310000000	flagellar motor switch protein FliG [Listeria monocytogenes]	K02410	fliG	GO:0006928(biological_process:movement of cell or subcellular component); GO:0043228(cellular_component:non-membrane-bounded organelle); GO:0003674(molecular_function:molecular_function); GO:0043226(cellular_component:organelle); GO:0042330(biological_pro	map02030(Bacterial chemotaxis); map02040(Flagellar assembly)	COG1536(N:Cell motility)	PF01706.17(FliG_C:FliG C-terminal domain); PF14841.7(FliG_M:FliG middle domain); PF14842.7(FliG_N:FliG N-terminal domain)	CYT	11	38	41.5	118	High
A0A6W6URX0	0.6062	-0.7221	0.121	down	no	1908750672	2388798121	1834088126	2040000000	788466112	9.52718e+08	1975185090	1240000000	ABC transporter permease [Listeria monocytogenes]	K01992	ABC-2.P	GO:0005575(cellular_component:cellular_component); GO:0016021(cellular_component:integral component of membrane); GO:0110165(cellular_component:cellular anatomical entity); GO:0031224(cellular_component:intrinsic component of membrane)		COG1277(S:Function unknown)	PF12730.8(ABC2_membrane_4:ABC-2 family transporter protein); PF12679.8(ABC2_membrane_2:ABC-2 family transporter protein)	CYT	1	3	24.5	8	High
A0A3T1TZZ8	0.9588	-0.0607	0.3653	no change	no	1656159534	1725887249	1640114158	1670000000	1484185130	1637013515	1693383004	1600000000	general stress protein [Listeria monocytogenes]						PF11181.9(YflT:Heat induced stress protein YflT)	CYT	9	58	15.8	61	High
A0A6X1E6R9	1.311	0.3907	2.6e-05	up	yes	1394148219	1442402269	1396773998	1410000000	1841307818	1834014866	1875209426	1850000000	glycine--tRNA ligase subunit alpha [Listeria monocytogenes]	K01878	glyQ	GO:0035639(molecular_function:purine ribonucleoside triphosphate binding); GO:0019752(biological_process:carboxylic acid metabolic process); GO:0090304(biological_process:nucleic acid metabolic process); GO:0034641(biological_process:cellular nitrogen com	map00970(Aminoacyl-tRNA biosynthesis)	COG0752(J:Translation, ribosomal structure and biogenesis)	PF02091.16(tRNA-synt_2e:Glycyl-tRNA synthetase alpha subunit)	CYT	10	37	34.3	77	High
A0A6W9WYF5	0.9346	-0.09758	0.4107	no change	no	1590490908	1914963137	1544449654	1680000000	1575624353	1522369282	1621400170	1570000000	septum site-determining protein MinD [Listeria monocytogenes]	K03609	minD	GO:0035639(molecular_function:purine ribonucleoside triphosphate binding); GO:0005886(cellular_component:plasma membrane); GO:1901363(molecular_function:heterocyclic compound binding); GO:0009898(cellular_component:cytoplasmic side of plasma membrane); GO		COG2894(D:Cell cycle control, cell division, chromosome partitioning)	PF01656.24(CbiA:CobQ/CobB/MinD/ParA nucleotide binding domain); PF13614.7(AAA_31:AAA domain); PF10609.10(ParA:NUBPL iron-transfer P-loop NTPase); PF06564.13(CBP_BcsQ:Cellulose biosynthesis protein BcsQ); PF09140.12(MipZ:ATPase MipZ); PF00142.19(Fer4_NifH:	CYT	11	64	29.1	120	High
A0A0H3GD49	1.109	0.1493	0.1768	no change	no	1576246811	1399906440	1646172656	1540000000	1805613791	1567858309	1754420518	1710000000	methionyl-tRNA formyltransferase [Listeria monocytogenes]	K00604	MTFMT, fmt	GO:0009451(biological_process:RNA modification); GO:0090304(biological_process:nucleic acid metabolic process); GO:0034641(biological_process:cellular nitrogen compound metabolic process); GO:0006807(biological_process:nitrogen compound metabolic process)	map00670(One carbon pool by folate); map00970(Aminoacyl-tRNA biosynthesis)	COG0223(J:Translation, ribosomal structure and biogenesis)	PF00551.20(Formyl_trans_N:Formyl transferase); PF02911.19(Formyl_trans_C:Formyl transferase, C-terminal domain)	CYT	16	64	34.1	110	High
A0A458CBP5	1.069	0.09626	0.1629	no change	no	1485390594	1563584407	1660644631	1570000000	1647683640	1632936105	1754678731	1680000000	UDP-N-acetylmuramoyl-tripeptide--D-alanyl-D-alanine ligase [Listeria monocytogenes]	K01929	murF	GO:0022604(biological_process:regulation of cell morphogenesis); GO:0030203(biological_process:glycosaminoglycan metabolic process); GO:0009252(biological_process:peptidoglycan biosynthetic process); GO:0022603(biological_process:regulation of anatomical	map00550(Peptidoglycan biosynthesis); map00300(Lysine biosynthesis); map01502(Vancomycin resistance)	COG0770(M:Cell wall/membrane/envelope biogenesis)	PF08245.13(Mur_ligase_M:Mur ligase middle domain); PF02875.22(Mur_ligase_C:Mur ligase family, glutamate ligase domain); PF01225.26(Mur_ligase:Mur ligase family, catalytic domain)	CYT	15	40	50.4	105	High
A0A6W9K8E7	1.63	0.7049	0.1246	up	no	1612010388	7.94012e+08	1284175295	1230000000	2415084142	2226950157	1371576138	2000000000	MBL fold metallo-hydrolase [Listeria monocytogenes]	K01069	gloB, gloC, HAGH	GO:0016787(molecular_function:hydrolase activity); GO:0016790(molecular_function:thiolester hydrolase activity); GO:0004416(molecular_function:hydroxyacylglutathione hydrolase activity); GO:0016788(molecular_function:hydrolase activity, acting on ester bo	map00620(Pyruvate metabolism)	COG0491(S:Function unknown)	PF00753.28(Lactamase_B:Metallo-beta-lactamase superfamily); PF12706.8(Lactamase_B_2:Beta-lactamase superfamily domain); PF13483.7(Lactamase_B_3:Beta-lactamase superfamily domain)	CYT	6	59	22.8	46	High
A0A3H0QZ47	0.9009	-0.1506	0.4972	no change	no	1636367356	1435906818	2013080101	1700000000	1584107101	1750744092	1247561031	1530000000	heavy metal translocating P-type ATPase [Listeria monocytogenes]	K01534	zntA	GO:0015434(molecular_function:cadmium-transporting ATPase activity); GO:0035639(molecular_function:purine ribonucleoside triphosphate binding); GO:0003674(molecular_function:molecular_function); GO:0005488(molecular_function:binding); GO:0005524(molecular		COG2217(P:Inorganic ion transport and metabolism)	PF00122.21(E1-E2_ATPase:E1-E2 ATPase); PF00702.27(Hydrolase:haloacid dehalogenase-like hydrolase); PF08282.13(Hydrolase_3:haloacid dehalogenase-like hydrolase)	CYT	11	23	67.7	80	High
A0A6X3X7C5	0.938	-0.09234	0.6875	no change	no	1711924744	1329003330	1940077948	1660000000	1693017932	1738888992	1238324280	1560000000	peptide-methionine (S)-S-oxide reductase [Listeria monocytogenes]	K07304	msrA	GO:0071704(biological_process:organic substance metabolic process); GO:0044267(biological_process:cellular protein metabolic process); GO:0036211(biological_process:protein modification process); GO:0008113(molecular_function:peptide-methionine (S)-S-oxid		COG0225(O:Posttranslational modification, protein turnover, chaperones)	PF01625.22(PMSR:Peptide methionine sulfoxide reductase)	CYT	10	72	19.8	106	High
Q8Y9C3	1.375	0.4594	0.0875	up	no	1200577021	1504953638	1355289656	1350000000	2091682820	2046745732	1446800143	1860000000	rhodanese-like domain-containing protein [Listeria monocytogenes]			GO:0003824(molecular_function:catalytic activity); GO:0016740(molecular_function:transferase activity); GO:0003674(molecular_function:molecular_function)		COG0607(E:Amino acid transport and metabolism); COG0607(P:Inorganic ion transport and metabolism)	PF00581.21(Rhodanese:Rhodanese-like domain)	CYT	6	89	10.8	65	High
A0A6Z7YU47	0.6658	-0.5868	0.07711	down	no	1505833482	2069548945	2214938016	1930000000	9.9721e+08	1572350884	1285131367	1280000000	glycosyltransferase family 2 protein [Listeria monocytogenes]	K20534	gtrB, csbB	GO:0016021(cellular_component:integral component of membrane); GO:0016020(cellular_component:membrane); GO:0005575(cellular_component:cellular_component); GO:0003824(molecular_function:catalytic activity); GO:0016740(molecular_function:transferase activit		COG0463(O:Posttranslational modification, protein turnover, chaperones)	PF00535.27(Glycos_transf_2:Glycosyl transferase family 2); PF10111.10(Glyco_tranf_2_2:Glycosyltransferase like family 2); PF13641.7(Glyco_tranf_2_3:Glycosyltransferase like family 2)	CYT	8	30	36.2	62	High
Q8Y4B4	1.117	0.1596	0.4309	no change	no	1556471504	1269809539	1651502481	1490000000	1620877074	1409959828	1972855051	1670000000	Chain A, UDP-N-acetylglucosamine 2-epimerase [Listeria monocytogenes EGD-e]	K01791	wecB	GO:0016857(molecular_function:racemase and epimerase activity, acting on carbohydrates and derivatives); GO:0016854(molecular_function:racemase and epimerase activity); GO:0016853(molecular_function:isomerase activity); GO:0008761(molecular_function:UDP-N	map00520(Amino sugar and nucleotide sugar metabolism); map02020(Two-component system); map05111(Biofilm formation - Vibrio cholerae)	COG0381(M:Cell wall/membrane/envelope biogenesis)	PF02350.20(Epimerase_2:UDP-N-acetylglucosamine 2-epimerase)	CYT	19	57	42.2	140	High
A0A6Z0C1B1	0.9472	-0.07826	0.4981	no change	no	1623645434	1566150398	1636691557	1610000000	1433811844	1391411932	1746586289	1520000000	XTP/dITP diphosphatase [Listeria monocytogenes]	K02428	rdgB	GO:0046434(biological_process:organophosphate catabolic process); GO:0009141(biological_process:nucleoside triphosphate metabolic process); GO:0009143(biological_process:nucleoside triphosphate catabolic process); GO:0009144(biological_process:purine nucl	map00230(Purine metabolism)	COG0127(F:Nucleotide transport and metabolism)	PF01725.17(Ham1p_like:Ham1 family)	CYT	4	31	22	32	High
A0A700BP45	2.358	1.238	0.00206	up	yes	1205262002	7.16572e+08	8.67806e+08	930000000	2334082698	2252832548	1992197932	2190000000	2,3-diphosphoglycerate-dependent phosphoglycerate mutase [Listeria monocytogenes]	K01834	PGAM, gpmA	GO:0009185(biological_process:ribonucleoside diphosphate metabolic process); GO:0016310(biological_process:phosphorylation); GO:0044283(biological_process:small molecule biosynthetic process); GO:0019752(biological_process:carboxylic acid metabolic proces	map00680(Methane metabolism); map00010(Glycolysis / Gluconeogenesis); map00260(Glycine, serine and threonine metabolism)	COG0588(G:Carbohydrate transport and metabolism)	PF00300.23(His_Phos_1:Histidine phosphatase superfamily (branch 1))	CYT	8	63	26.2	93	High
A0A6X1WFS5	1.256	0.3288	0.02665	up	yes	1294915494	1477539981	1375151035	1380000000	1820346671	1832487380	1559318805	1740000000	insulinase family protein [Listeria monocytogenes]			GO:0043169(molecular_function:cation binding); GO:0043167(molecular_function:ion binding); GO:0003824(molecular_function:catalytic activity); GO:0003674(molecular_function:molecular_function); GO:0005488(molecular_function:binding); GO:0046872(molecular_f		COG0612(O:Posttranslational modification, protein turnover, chaperones)	PF05193.22(Peptidase_M16_C:Peptidase M16 inactive domain); PF00675.21(Peptidase_M16:Insulinase (Peptidase family M16))	CYT	18	43	47.3	130	High
Q8Y897	1.097	0.1336	0.14	no change	no	1511032464	1521588681	1429058321	1490000000	1767939590	1601940899	1522170637	1630000000	PTS glucose transporter subunit IIA [Listeria monocytogenes]	K02777	crr	GO:0019897(cellular_component:extrinsic component of plasma membrane); GO:0019898(cellular_component:extrinsic component of membrane); GO:0003674(molecular_function:molecular_function); GO:0051179(biological_process:localization); GO:0008643(biological_pr	map02026(Biofilm formation - Escherichia coli); map00520(Amino sugar and nucleotide sugar metabolism); map00010(Glycolysis / Gluconeogenesis); map00500(Starch and sucrose metabolism); map02060(Phosphotransferase system (PTS)); map05111(Biofilm formation -	COG2190(G:Carbohydrate transport and metabolism)	PF00358.21(PTS_EIIA_1:phosphoenolpyruvate-dependent sugar phosphotransferase system, EIIA 1)	CYT	6	50	17.7	71	High
A0A6Z6BAH1	1.045	0.0635	0.7399	no change	no	1394912617	1652796456	1509027778	1520000000	1420696064	1949166737	1395411660	1590000000	copper homeostasis protein CutC [Listeria monocytogenes]	K06201	cutC	GO:0050801(biological_process:ion homeostasis); GO:0042592(biological_process:homeostatic process); GO:0055070(biological_process:copper ion homeostasis); GO:0003674(molecular_function:molecular_function); GO:0005488(molecular_function:binding); GO:005507		COG3142(P:Inorganic ion transport and metabolism)	PF03932.15(CutC:CutC family)	CYT	8	55	25.6	88	High
A0A0H3GIA8	1.689	0.7562	0.09561	up	no	1061786083	1358261929	1009939350	1140000000	2216368540	2334333497	1242250023	1930000000	kinase/pyrophosphorylase [Listeria monocytogenes]	K09773	ppsR	GO:0008152(biological_process:metabolic process); GO:0035639(molecular_function:purine ribonucleoside triphosphate binding); GO:0006470(biological_process:protein dephosphorylation); GO:0006807(biological_process:nitrogen compound metabolic process); GO:0		COG1806(S:Function unknown)	PF03618.15(Kinase-PPPase:Kinase/pyrophosphorylase)	CYT	8	87	30	193	High
A0A3T2PIR8	0.8732	-0.1956	0.2132	no change	no	1443138864	1911147849	1567412638	1640000000	1450327800	1407400648	1440221811	1430000000	ribulose-phosphate 3-epimerase [Listeria monocytogenes]	K01783	rpe, RPE	GO:0019321(biological_process:pentose metabolic process); GO:0019323(biological_process:pentose catabolic process); GO:0006739(biological_process:NADP metabolic process); GO:0046365(biological_process:monosaccharide catabolic process); GO:0006098(biologic	map00040(Pentose and glucuronate interconversions); map00030(Pentose phosphate pathway); map00710(Carbon fixation in photosynthetic organisms)	COG0036(S:Function unknown)	PF00834.20(Ribul_P_3_epim:Ribulose-phosphate 3 epimerase family)	CYT	6	48	23.8	70	High
Q8Y6I3	0.8875	-0.1722	0.2996	no change	no	1727135388	1346425910	1806770207	1630000000	1343057188	1447121098	1542599644	1440000000	hypothetical protein [Listeria monocytogenes]							CYT	1	49	13.8	75	High
A0A6Z4W5V4	0.8721	-0.1974	0.3148	no change	no	1615377948	1573946569	1666483081	1620000000	1208897928	1261937092	1766204745	1410000000	homoserine dehydrogenase [Listeria monocytogenes]	K00003	hom	GO:0005488(molecular_function:binding); GO:0019752(biological_process:carboxylic acid metabolic process); GO:0044249(biological_process:cellular biosynthetic process); GO:0006807(biological_process:nitrogen compound metabolic process); GO:0003674(molecula	map00270(Cysteine and methionine metabolism); map00300(Lysine biosynthesis); map00260(Glycine, serine and threonine metabolism)	COG0460(E:Amino acid transport and metabolism)	PF00742.20(Homoserine_dh:Homoserine dehydrogenase); PF03447.17(NAD_binding_3:Homoserine dehydrogenase, NAD binding domain); PF01842.26(ACT:ACT domain)	CYT	10	37	46.1	98	High
A0A3T1TWE6	1.283	0.3595	0.2112	up	no	1432699911	1000905603	1548098704	1330000000	1954450072	1818328029	1332153159	1700000000	iron chaperone [Listeria monocytogenes]	K05937	K05937			COG5646(S:Function unknown)	PF08818.12(DUF1801:Domain of unknown function (DU1801))	CYT	5	55	14.3	90	High
A0A3T1IGU6	0.9149	-0.1283	0.1991	no change	no	1549453615	1576268656	1598121254	1570000000	1376800968	1333836349	1610934589	1440000000	glycoside hydrolase family 1 protein [Listeria monocytogenes]	K01223	E3.2.1.86B, bglA	GO:0044238(biological_process:primary metabolic process); GO:1901575(biological_process:organic substance catabolic process); GO:0005975(biological_process:carbohydrate metabolic process); GO:0015926(molecular_function:glucosidase activity); GO:0016787(mo	map00010(Glycolysis / Gluconeogenesis); map00500(Starch and sucrose metabolism)	COG2723(J:Translation, ribosomal structure and biogenesis)	PF00232.19(Glyco_hydro_1:Glycosyl hydrolase family 1)	CYT	17	49	54.1	85	High
A0A241SSQ4	0.6652	-0.5881	0.07807	down	no	1609763606	2061361758	1749308152	1810000000	1008249698	9.5658e+08	1639713356	1200000000	cell division ATP-binding protein FtsE [Listeria monocytogenes]	K09812	ftsE	GO:0019897(cellular_component:extrinsic component of plasma membrane); GO:0035639(molecular_function:purine ribonucleoside triphosphate binding); GO:0019898(cellular_component:extrinsic component of membrane); GO:0003674(molecular_function:molecular_funct	map02010(ABC transporters)	COG2884(D:Cell cycle control, cell division, chromosome partitioning)	PF00005.28(ABC_tran:ABC transporter); PF13304.7(AAA_21:AAA domain, putative AbiEii toxin, Type IV TA system); PF02463.20(SMC_N:RecF/RecN/SMC N terminal domain); PF13191.7(AAA_16:AAA ATPase domain)	CYT	9	43	25.9	91	High
A0A6Z3BR19	1.495	0.5801	0.06948	up	no	1326981412	8.092e+08	1466490397	1200000000	1878556956	1978137080	1530873894	1800000000	acetolactate decarboxylase [Listeria monocytogenes]	K01575	alsD, budA, aldC	GO:0044249(biological_process:cellular biosynthetic process); GO:0003674(molecular_function:molecular_function); GO:0044281(biological_process:small molecule metabolic process); GO:0044283(biological_process:small molecule biosynthetic process); GO:004760	map00660(C5-Branched dibasic acid metabolism); map00650(Butanoate metabolism)	COG3527(Q:Secondary metabolites biosynthesis, transport and catabolism)	PF03306.14(AAL_decarboxy:Alpha-acetolactate decarboxylase)	CYT	4	33	26.9	81	High
A0A2Z5C1H5	1.143	0.1928	0.5519	no change	no	1396171945	1182511383	1571133730	1380000000	1613943244	2053525829	1074923387	1580000000	aldo/keto reductase family oxidoreductase [Listeria monocytogenes]			GO:0003824(molecular_function:catalytic activity); GO:0003674(molecular_function:molecular_function); GO:0016491(molecular_function:oxidoreductase activity)		COG4989(C:Energy production and conversion)	PF00248.22(Aldo_ket_red:Aldo/keto reductase family)	CYT	11	56	34	82	High
A0A393R9V3	1.07	0.09761	0.7397	no change	no	1429553987	1028995709	1835535876	1430000000	1236643772	1765076982	1591524222	1530000000	NADP-dependent oxidoreductase [Listeria monocytogenes]			GO:0016491(molecular_function:oxidoreductase activity); GO:0043169(molecular_function:cation binding); GO:0046914(molecular_function:transition metal ion binding); GO:0016829(molecular_function:lyase activity); GO:0043167(molecular_function:ion binding);		COG0604(C:Energy production and conversion)	PF13602.7(ADH_zinc_N_2:Zinc-binding dehydrogenase); PF00107.27(ADH_zinc_N:Zinc-binding dehydrogenase); PF08240.13(ADH_N:Alcohol dehydrogenase GroES-like domain)	CYT	3	42	33.9	190	High
A0A6W6CIP5	1.488	0.5734	0.07957	up	no	1285152548	7.25949e+08	1531971863	1180000000	1842621604	1794028397	1635320979	1760000000	DNA-binding response regulator [Listeria monocytogenes]			GO:0080090(biological_process:regulation of primary metabolic process); GO:0019222(biological_process:regulation of metabolic process); GO:0031326(biological_process:regulation of cellular biosynthetic process); GO:0031323(biological_process:regulation of		COG0745(L:Replication, recombination and repair)	PF00072.25(Response_reg:Response regulator receiver domain); PF00486.29(Trans_reg_C:Transcriptional regulatory protein, C terminal)	CYT	8	39	26.4	61	High
A0A0E0UZE8	1.407	0.4926	0.1506	up	no	1092354371	1411500143	1141766334	1220000000	1927694580	2011372410	1191100854	1710000000	dihydroxyacetone kinase subunit L [Listeria monocytogenes]	K05879	dhaL	GO:0046174(biological_process:polyol catabolic process); GO:0019751(biological_process:polyol metabolic process); GO:0044248(biological_process:cellular catabolic process); GO:0003674(molecular_function:molecular_function); GO:0044281(biological_process:s	map00561(Glycerolipid metabolism)	COG2376(J:Translation, ribosomal structure and biogenesis)	PF02734.18(Dak2:DAK2 domain)	CYT	10	79	21.5	58	High
A0A6W8AGE7	5.695	2.51	0.1157	up	no	3.78903e+08	3.55697e+08	576183525	437000000	3375500152	3638227739	4.50392e+08	2490000000	Gfo/Idh/MocA family oxidoreductase [Listeria monocytogenes]			GO:0016614(molecular_function:oxidoreductase activity, acting on CH-OH group of donors); GO:0016616(molecular_function:oxidoreductase activity, acting on the CH-OH group of donors, NAD or NADP as acceptor); GO:0004022(molecular_function:alcohol dehydrogen		COG0673(S:Function unknown)	PF01408.23(GFO_IDH_MocA:Oxidoreductase family, NAD-binding Rossmann fold); PF02894.18(GFO_IDH_MocA_C:Oxidoreductase family, C-terminal alpha/beta domain)	CYT	12	45	39.1	86	High
A0A6X6PNI1	4.051	2.018	0.1351	up	no	5.3757e+08	6.35636e+08	5.53016e+08	575000000	2946679556	3559244691	485988844	2330000000	TIM barrel protein [Listeria monocytogenes]			GO:0003824(molecular_function:catalytic activity); GO:0003674(molecular_function:molecular_function); GO:0016853(molecular_function:isomerase activity)		COG1082(G:Carbohydrate transport and metabolism)	PF01261.25(AP_endonuc_2:Xylose isomerase-like TIM barrel)	CYT	12	61	27.8	68	High
A0A6Y5PIW2	0.8821	-0.181	0.04892	no change	yes	1506640607	1664934192	1461695577	1540000000	1320138816	1387653576	1378541783	1360000000	penicillin-binding protein 2 [Listeria monocytogenes]	K21465	pbpA	GO:0004185(molecular_function:serine-type carboxypeptidase activity); GO:0008144(molecular_function:drug binding); GO:0008238(molecular_function:exopeptidase activity); GO:0003674(molecular_function:molecular_function); GO:0005488(molecular_function:bindi	map00550(Peptidoglycan biosynthesis)	COG0768(M:Cell wall/membrane/envelope biogenesis)	PF00905.23(Transpeptidase:Penicillin binding protein transpeptidase domain); PF03717.16(PBP_dimer:Penicillin-binding Protein dimerisation domain)	EXC	24	42	75.8	131	High
A0A6Y8N2W3	1.205	0.269	0.2734	up	no	1313297733	1205923859	1426114354	1320000000	1866757898	1699016168	1190381366	1590000000	dTDP-4-dehydrorhamnose reductase [Listeria monocytogenes]	K00067	rfbD, rmlD	GO:0006139(biological_process:nucleobase-containing compound metabolic process); GO:0003824(molecular_function:catalytic activity); GO:0044249(biological_process:cellular biosynthetic process); GO:0034641(biological_process:cellular nitrogen compound meta	map00521(Streptomycin biosynthesis); map00523(Polyketide sugar unit biosynthesis)	COG1091(M:Cell wall/membrane/envelope biogenesis)	PF04321.18(RmlD_sub_bind:RmlD substrate binding domain); PF01370.22(Epimerase:NAD dependent epimerase/dehydratase family); PF02719.16(Polysacc_synt_2:Polysaccharide biosynthesis protein); PF16363.6(GDP_Man_Dehyd:GDP-mannose 4,6 dehydratase); PF01073.20(3B	CYT	11	54	31.2	110	High
A0A3Q0NFP5	0.7619	-0.3923	0.03176	down	yes	1541495362	1865014466	1518790767	1640000000	1177179316	1242879607	1333519236	1250000000	MarR family transcriptional regulator [Listeria monocytogenes]			GO:0080090(biological_process:regulation of primary metabolic process); GO:0019222(biological_process:regulation of metabolic process); GO:0031326(biological_process:regulation of cellular biosynthetic process); GO:0031323(biological_process:regulation of		ENOG410XUB6(J:Translation, ribosomal structure and biogenesis)	PF01047.23(MarR:MarR family); PF12802.8(MarR_2:MarR family)	CYT	8	62	16	74	High
A0A0E1R4F5	1.615	0.6915	0.02484	up	yes	1162761291	1064580186	1084359372	1100000000	1924705303	2020281433	1403837663	1780000000	Probable 6-phospho-beta-glucosidase [Listeria monocytogenes serotype 4b str. LL195]	K01222	E3.2.1.86A, celF	GO:0071704(biological_process:organic substance metabolic process); GO:0016787(molecular_function:hydrolase activity); GO:0103047(molecular_function:methyl beta-D-glucoside 6-phosphate glucohydrolase activity); GO:0005975(biological_process:carbohydrate m	map00010(Glycolysis / Gluconeogenesis); map00500(Starch and sucrose metabolism)	COG1486(J:Translation, ribosomal structure and biogenesis)	PF02056.17(Glyco_hydro_4:Family 4 glycosyl hydrolase); PF11975.9(Glyco_hydro_4C:Family 4 glycosyl hydrolase C-terminal domain)	CYT	20	53	49.1	163	High
Q8Y8J5	1.124	0.1686	0.4339	no change	no	1098216735	1438521655	1527548245	1350000000	1698739901	1240800305	1628991241	1520000000	glutathione-disulfide reductase [Listeria monocytogenes]	K00383	GSR, gor	GO:0034599(biological_process:cellular response to oxidative stress); GO:0044237(biological_process:cellular metabolic process); GO:0042592(biological_process:homeostatic process); GO:0050789(biological_process:regulation of biological process); GO:003464	map00480(Glutathione metabolism)	COG1249(E:Amino acid transport and metabolism)	PF07992.15(Pyr_redox_2:Pyridine nucleotide-disulphide oxidoreductase); PF02852.23(Pyr_redox_dim:Pyridine nucleotide-disulphide oxidoreductase, dimerisation domain); PF00070.28(Pyr_redox:Pyridine nucleotide-disulphide oxidoreductase); PF13738.7(Pyr_redox_3	CYT	14	49	49	87	High
A0A6X3QAU8	1.156	0.2091	0.08038	no change	no	1221608509	1348183433	1426233242	1330000000	1575819946	1411206095	1633763337	1540000000	acetyl-CoA C-acyltransferase [Listeria monocytogenes]	K00626	E2.3.1.9, atoB	GO:0034440(biological_process:lipid oxidation); GO:0006631(biological_process:fatty acid metabolic process); GO:0006635(biological_process:fatty acid beta-oxidation); GO:0019752(biological_process:carboxylic acid metabolic process); GO:0044248(biological_	map00630(Glyoxylate and dicarboxylate metabolism); map00310(Lysine degradation); map00640(Propanoate metabolism); map00650(Butanoate metabolism); map00720(Carbon fixation pathways in prokaryotes); map00620(Pyruvate metabolism); map00900(Terpenoid backbone	COG0183(I:Lipid transport and metabolism)	PF00108.24(Thiolase_N:Thiolase, N-terminal domain); PF02803.19(Thiolase_C:Thiolase, C-terminal domain)	CYT	13	49	41.2	120	High
A0A6X1ECQ6	1.32	0.4005	0.02877	up	yes	1216266467	1229745454	1233181510	1230000000	1798280199	1658379207	1398410471	1620000000	NADPH dehydrogenase NamA [Listeria monocytogenes]	K00354	E1.6.99.1	GO:0052690(molecular_function:trichloro-p-hydroquinone reductive dehalogenase activity); GO:0003959(molecular_function:NADPH dehydrogenase activity); GO:0003674(molecular_function:molecular_function); GO:0005488(molecular_function:binding); GO:0043167(mol		COG1902(C:Energy production and conversion)	PF00724.21(Oxidored_FMN:NADH:flavin oxidoreductase / NADH oxidase family)	CYT	12	43	37	103	High
A0A6W3NEX2	1.132	0.1789	0.09443	no change	no	1355895424	1211442114	1426695639	1330000000	1583509460	1521662685	1414626493	1510000000	septation ring formation regulator EzrA [Listeria monocytogenes]	K06286	ezrA	GO:0022607(biological_process:cellular component assembly); GO:0043933(biological_process:macromolecular complex subunit organization); GO:0043229(cellular_component:intracellular organelle); GO:0043228(cellular_component:non-membrane-bounded organelle);		COG4477(D:Cell cycle control, cell division, chromosome partitioning)	PF06160.13(EzrA:Septation ring formation regulator, EzrA)	CYT	9	61	66.5	229	High
A0A6Y8LZ93	0.9619	-0.05604	0.814	no change	no	1283516863	1609040626	1439727593	1440000000	1249151744	1133662188	1782916869	1390000000	enoyl-[acyl-carrier-protein] reductase FabL [Listeria monocytogenes]	K10780	fabL	GO:0016628(molecular_function:oxidoreductase activity, acting on the CH-CH group of donors, NAD or NADP as acceptor); GO:0016627(molecular_function:oxidoreductase activity, acting on the CH-CH group of donors); GO:0004312(molecular_function:fatty acid syn	map00061(Fatty acid biosynthesis)	COG1028(S:Function unknown); ENOG410XQEM(S:Function unknown)	PF13561.7(adh_short_C2:Enoyl-(Acyl carrier protein) reductase); PF00106.26(adh_short:short chain dehydrogenase); PF08659.11(KR:KR domain)	CYT	10	39	27.1	79	High
A0A3T2B3F2	0.9993	-0.00101	0.9935	no change	no	1350245745	1380236420	1508396337	1410000000	1517263128	1502136935	1216651146	1410000000	aspartate kinase [Listeria monocytogenes]	K00928	lysC	GO:0005488(molecular_function:binding); GO:0019202(molecular_function:amino acid kinase activity); GO:0035639(molecular_function:purine ribonucleoside triphosphate binding); GO:0043648(biological_process:dicarboxylic acid metabolic process); GO:0009092(bi	map00270(Cysteine and methionine metabolism); map00300(Lysine biosynthesis); map00260(Glycine, serine and threonine metabolism); map00261(Monobactam biosynthesis)	COG0527(E:Amino acid transport and metabolism)	PF00696.29(AA_kinase:Amino acid kinase family); PF13840.7(ACT_7:ACT domain)	CYT	10	39	43.1	65	High
A0A6V8XZF5	0.8957	-0.1589	0.408	no change	no	1578826559	1238548819	1641917753	1490000000	1439257173	1447958011	1104740385	1330000000	MBL fold metallo-hydrolase [Listeria monocytogenes]			GO:0016787(molecular_function:hydrolase activity); GO:0003674(molecular_function:molecular_function); GO:0003824(molecular_function:catalytic activity)		COG2333(S:Function unknown)	PF00753.28(Lactamase_B:Metallo-beta-lactamase superfamily)	CYT	11	46	30	82	High
Q8Y802	0.9796	-0.02974	0.8573	no change	no	1297833442	1688751089	1280296790	1420000000	1254460884	1448697538	1477102189	1390000000	VOC family protein [Listeria monocytogenes]			GO:0003824(molecular_function:catalytic activity); GO:0003674(molecular_function:molecular_function); GO:0051213(molecular_function:dioxygenase activity); GO:0016491(molecular_function:oxidoreductase activity)		ENOG410Y7UN(S:Function unknown); ENOG41125RK(S:Function unknown)	PF00903.26(Glyoxalase:Glyoxalase/Bleomycin resistance protein/Dioxygenase superfamily)	CYT	6	59	13.6	48	High
A0A6Y8DV38	0.835	-0.2602	0.1434	no change	no	1343521491	1725336043	1493168838	1520000000	1159861058	1220411817	1429923744	1270000000	rod shape-determining protein MreC [Listeria monocytogenes]	K03570	mreC	GO:0022604(biological_process:regulation of cell morphogenesis); GO:0022603(biological_process:regulation of anatomical structure morphogenesis); GO:0050793(biological_process:regulation of developmental process); GO:0008360(biological_process:regulation		COG1792(M:Cell wall/membrane/envelope biogenesis)	PF04085.15(MreC:rod shape-determining protein MreC)	CYT	13	46	32.1	78	High
A0A6W8GZ18	0.694	-0.527	0.1085	down	no	1380138366	2047869501	1474183640	1630000000	936341420	1103827779	1362322448	1130000000	UDP-glucose 4-epimerase GalE [Listeria monocytogenes]	K01784	galE, GALE	GO:0019320(biological_process:hexose catabolic process); GO:0046365(biological_process:monosaccharide catabolic process); GO:0033499(biological_process:galactose catabolic process via UDP-galactose); GO:0003674(molecular_function:molecular_function); GO:0	map00520(Amino sugar and nucleotide sugar metabolism); map00052(Galactose metabolism)	COG1087(M:Cell wall/membrane/envelope biogenesis)	PF16363.6(GDP_Man_Dehyd:GDP-mannose 4,6 dehydratase); PF01370.22(Epimerase:NAD dependent epimerase/dehydratase family); PF01073.20(3Beta_HSD:3-beta hydroxysteroid dehydrogenase/isomerase family); PF02719.16(Polysacc_synt_2:Polysaccharide biosynthesis prot	CYT	11	38	36.2	53	High
A0A3T1U1J1	1.801	0.8488	0.06748	up	no	983681215	1092494984	8.69366e+08	982000000	2134790908	2016886946	1153695306	1770000000	helix-turn-helix transcriptional regulator [Listeria monocytogenes]	K23774	ccpN	GO:0009991(biological_process:response to extracellular stimulus); GO:0009892(biological_process:negative regulation of metabolic process); GO:0080090(biological_process:regulation of primary metabolic process); GO:0019222(biological_process:regulation of		COG0517(S:Function unknown)	PF00571.29(CBS:CBS domain); PF08279.13(HTH_11:HTH domain); PF19187.1(HTH_PafC:PafC helix-turn-helix domain)	CYT	9	62	22.7	89	High
A0A6Y8N4W5	0.7784	-0.3614	0.01752	down	yes	1608586150	1417589097	1591127991	1540000000	1323279596	1132183545	1138623869	1200000000	3-oxoacyl-[acyl-carrier-protein] reductase [Listeria monocytogenes]	K00059	fabG, OAR1	GO:0006633(biological_process:fatty acid biosynthetic process); GO:0006631(biological_process:fatty acid metabolic process); GO:0051287(molecular_function:NAD binding); GO:1901363(molecular_function:heterocyclic compound binding); GO:0019752(biological_pr	map00780(Biotin metabolism); map00061(Fatty acid biosynthesis); map00333(Prodigiosin biosynthesis)	ENOG410XNW1(S:Function unknown)	PF13561.7(adh_short_C2:Enoyl-(Acyl carrier protein) reductase); PF00106.26(adh_short:short chain dehydrogenase); PF08659.11(KR:KR domain)	CYT	3	62	26.2	131	High
Q8Y413	1.137	0.1852	0.6675	no change	no	1352324313	1211306710	1275625065	1280000000	1344575480	2155169564	8.65276e+08	1460000000	galactitol-1-phosphate 5-dehydrogenase [Listeria monocytogenes]	K00008	SORD, gutB	GO:0005488(molecular_function:binding); GO:0043169(molecular_function:cation binding); GO:0008868(molecular_function:galactitol-1-phosphate 5-dehydrogenase activity); GO:0046914(molecular_function:transition metal ion binding); GO:0016616(molecular_functi	map00040(Pentose and glucuronate interconversions); map00051(Fructose and mannose metabolism)	COG1063(L:Replication, recombination and repair)	PF08240.13(ADH_N:Alcohol dehydrogenase GroES-like domain); PF00107.27(ADH_zinc_N:Zinc-binding dehydrogenase); PF13602.7(ADH_zinc_N_2:Zinc-binding dehydrogenase)	CYT	12	42	38.7	63	High
A0A6Z3R901	0.7928	-0.335	0.04304	down	yes	1545479100	1605337528	1422722958	1520000000	1060563783	1185717612	1381587210	1210000000	guanylate kinase [Listeria monocytogenes]	K00942	E2.7.4.8, gmk	GO:0019205(molecular_function:nucleobase-containing compound kinase activity); GO:0035639(molecular_function:purine ribonucleoside triphosphate binding); GO:0003674(molecular_function:molecular_function); GO:0005488(molecular_function:binding); GO:0043167	map00230(Purine metabolism)	COG0194(F:Nucleotide transport and metabolism)	PF00625.22(Guanylate_kin:Guanylate kinase)	CYT	9	67	23.2	79	High
A0A3T1JZF0	1.396	0.4813	0.02555	up	yes	1188298089	1090428841	1140428005	1140000000	1788143692	1635836638	1353513424	1590000000	bifunctional oligoribonuclease/PAP phosphatase NrnA [Listeria monocytogenes]	K06881	nrnA	GO:0097159(molecular_function:organic cyclic compound binding); GO:0003674(molecular_function:molecular_function); GO:1901363(molecular_function:heterocyclic compound binding); GO:0003676(molecular_function:nucleic acid binding); GO:0005488(molecular_func	map00920(Sulfur metabolism)	COG0618(S:Function unknown)	PF01368.21(DHH:DHH family); PF02272.20(DHHA1:DHHA1 domain)	CYT	14	56	34.8	95	High
A0A6X2UYD9	0.5348	-0.9029	0.007471	down	yes	1634511014	1986094023	1718593374	1780000000	7.40726e+08	9.35013e+08	1179837322	952000000	flagellar hook-associated protein 2 [Listeria monocytogenes]	K02407	fliD	GO:0040011(biological_process:locomotion); GO:0009424(cellular_component:bacterial-type flagellum hook); GO:0048870(biological_process:cell motility); GO:0009421(cellular_component:bacterial-type flagellum filament cap); GO:0009987(biological_process:cell	map02040(Flagellar assembly)	COG1345(N:Cell motility)	PF07195.13(FliD_C:Flagellar hook-associated protein 2 C-terminus); PF02465.19(FliD_N:Flagellar hook-associated protein 2 N-terminus)	CYT	16	52	46.3	100	High
A0A3Q0NHR3	1.257	0.33	0.6129	up	no	1395505578	1121499719	1104018112	1210000000	1546927629	2467306113	5.36321e+08	1520000000	Galactitol-specific phosphotransferase enzyme IIB component [Listeria monocytogenes serotype 4b str. LL195]	K02774	gatB, sgcB	GO:0015144(molecular_function:carbohydrate transmembrane transporter activity); GO:0103111(molecular_function:D-glucosamine PTS permease activity); GO:0008982(molecular_function:protein-N(PI)-phosphohistidine-sugar phosphotransferase activity); GO:0016773	map02060(Phosphotransferase system (PTS)); map00052(Galactose metabolism)	COG3414(J:Translation, ribosomal structure and biogenesis)	PF02302.18(PTS_IIB:PTS system, Lactose/Cellobiose specific IIB subunit)	CYT	4	88	10	138	High
A0A6Z0G9H7	1.768	0.8221	0.06539	up	no	9.43051e+08	1097321522	9.05827e+08	982000000	1794735245	2212405541	1200965870	1740000000	fructose-6-phosphate aldolase [Listeria monocytogenes]	K00616	E2.2.1.2, talA, talB	GO:0006739(biological_process:NADP metabolic process); GO:0006098(biological_process:pentose-phosphate shunt); GO:0003674(molecular_function:molecular_function); GO:0016832(molecular_function:aldehyde-lyase activity); GO:0006091(biological_process:generat	map00030(Pentose phosphate pathway)	COG0176(K:Transcription)	PF00923.20(TAL_FSA:Transaldolase/Fructose-6-phosphate aldolase)	CYT	10	58	23.1	69	High
A0A6W5Z8S5	1.451	0.537	0.0496	up	yes	1096630910	1091048099	1125687792	1100000000	1736673664	1819893226	1248403820	1600000000	aminomethyl-transferring glycine dehydrogenase subunit GcvPB [Listeria monocytogenes]	K00283	gcvPB	GO:0005488(molecular_function:binding); GO:0006546(biological_process:glycine catabolic process); GO:0019752(biological_process:carboxylic acid metabolic process); GO:1990204(cellular_component:oxidoreductase complex); GO:0009063(biological_process:cellul	map00630(Glyoxylate and dicarboxylate metabolism); map00260(Glycine, serine and threonine metabolism)	COG1003(E:Amino acid transport and metabolism)	PF02347.17(GDC-P:Glycine cleavage system P-protein); PF00266.20(Aminotran_5:Aminotransferase class-V)	CYT	19	54	54.1	133	High
A0A753I2U4	1.043	0.06074	0.4539	no change	no	1318550647	1397033944	1241095435	1320000000	1421267917	1434999621	1271835084	1380000000	pyrophosphatase PpaX [Listeria monocytogenes]	K06019	ppaX	GO:0044238(biological_process:primary metabolic process); GO:0016791(molecular_function:phosphatase activity); GO:0016311(biological_process:dephosphorylation); GO:0006139(biological_process:nucleobase-containing compound metabolic process); GO:0008967(mo	map00190(Oxidative phosphorylation)	COG0546(S:Function unknown)	PF13419.7(HAD_2:Haloacid dehalogenase-like hydrolase); PF00702.27(Hydrolase:haloacid dehalogenase-like hydrolase); PF13242.7(Hydrolase_like:HAD-hyrolase-like); PF12710.8(HAD:haloacid dehalogenase-like hydrolase)	EXC	9	51	24.7	104	High
A0A6Z0RTG4	1.164	0.2191	0.2911	no change	no	1175775548	1145829018	1398984907	1240000000	1289863854	1736729205	1303187121	1440000000	transketolase [Listeria monocytogenes]	K00615	E2.2.1.1, tktA, tktB	GO:0006739(biological_process:NADP metabolic process); GO:0006098(biological_process:pentose-phosphate shunt); GO:0003674(molecular_function:molecular_function); GO:0005488(molecular_function:binding); GO:0006091(biological_process:generation of precursor	map00030(Pentose phosphate pathway); map01051(Biosynthesis of ansamycins); map00710(Carbon fixation in photosynthetic organisms)	COG0021(H:Coenzyme transport and metabolism)	PF00456.22(Transketolase_N:Transketolase, thiamine diphosphate binding domain); PF02779.25(Transket_pyr:Transketolase, pyrimidine binding domain); PF02780.21(Transketolase_C:Transketolase, C-terminal domain); PF13292.7(DXP_synthase_N:1-deoxy-D-xylulose-5-	CYT	7	71	71.8	461	High
A0A0E1Y3J1	1.16	0.2141	0.4643	no change	no	1058925955	1652162694	1008531623	1240000000	1247740360	1698887519	1370984890	1440000000	phosphoribosylformylglycinamidine synthase subunit PurS [Listeria monocytogenes]	K23264	purS	GO:0005488(molecular_function:binding); GO:0009124(biological_process:nucleoside monophosphate biosynthetic process); GO:0005524(molecular_function:ATP binding); GO:0035639(molecular_function:purine ribonucleoside triphosphate binding); GO:0009260(biologi	map00230(Purine metabolism)	COG1828(F:Nucleotide transport and metabolism)	PF02700.15(PurS:Phosphoribosylformylglycinamidine (FGAM) synthase)	CYT	6	60	9.4	75	High
A0A6Z5QFN2	0.8793	-0.1856	0.3973	no change	no	1440748911	1456458818	1376929818	1420000000	1105360902	1044081434	1610334743	1250000000	amino acid ABC transporter ATP-binding protein [Listeria monocytogenes]	K10038	glnQ	GO:0015424(molecular_function:amino acid-transporting ATPase activity); GO:0005342(molecular_function:organic acid transmembrane transporter activity); GO:0035639(molecular_function:purine ribonucleoside triphosphate binding); GO:0003674(molecular_functio	map02010(ABC transporters)	COG1126(E:Amino acid transport and metabolism)	PF00005.28(ABC_tran:ABC transporter); PF13304.7(AAA_21:AAA domain, putative AbiEii toxin, Type IV TA system); PF02463.20(SMC_N:RecF/RecN/SMC N terminal domain)	CYT	10	53	26.7	70	High
A0A3T2GNJ8	1.182	0.2412	0.2696	no change	no	1372875220	893410112	1406240133	1220000000	1480162233	1519898640	1341746303	1450000000	Arsenical resistance operon trans-acting repressor ArsD [Listeria monocytogenes]			GO:0009892(biological_process:negative regulation of metabolic process); GO:0080090(biological_process:regulation of primary metabolic process); GO:0019222(biological_process:regulation of metabolic process); GO:0031327(biological_process:negative regulat		ENOG4111UF3(P:Inorganic ion transport and metabolism)	PF06953.12(ArsD:Arsenical resistance operon protein ArsD)	CYT	3	38	13.1	48	High
A0A6W9M3H4	0.9596	-0.05949	0.6144	no change	no	1355820290	1508778491	1224212702	1360000000	1329444138	1397765841	1195668963	1310000000	PFL family protein [Listeria monocytogenes]	K09157	K09157			COG2848(S:Function unknown)	PF05167.13(DUF711:Uncharacterised ACR (DUF711))	CYT	13	44	46.9	89	High
A0A6Z3BBP0	0.02053	-5.606	0.3711	down	no	7660009815	7.15091e+07	6.89419e+07	2600000000	47492264	5.0927e+07	6.17531e+07	53400000	SDR family oxidoreductase [Listeria monocytogenes]	K00059	fabG, OAR1		map00780(Biotin metabolism); map00061(Fatty acid biosynthesis); map00333(Prodigiosin biosynthesis)	ENOG410XS4Q(I:Lipid transport and metabolism); ENOG410XQEM(S:Function unknown); ENOG410XNUN(S:Function unknown)	PF13561.7(adh_short_C2:Enoyl-(Acyl carrier protein) reductase); PF00106.26(adh_short:short chain dehydrogenase); PF08659.11(KR:KR domain); PF01073.20(3Beta_HSD:3-beta hydroxysteroid dehydrogenase/isomerase family)	EXC	2	15	25.5	2	High
A0A6W3EVF8	0.9619	-0.05604	0.3097	no change	no	1333976122	1402401752	1283683550	1340000000	1304506706	1236589735	1326379606	1290000000	L-serine ammonia-lyase, iron-sulfur-dependent, subunit alpha [Listeria monocytogenes]	K01752	E4.3.1.17, sdaA, sdaB, tdcG	GO:0046364(biological_process:monosaccharide biosynthetic process); GO:0003674(molecular_function:molecular_function); GO:0005488(molecular_function:binding); GO:0044283(biological_process:small molecule biosynthetic process); GO:0006094(biological_proces	map00270(Cysteine and methionine metabolism); map00260(Glycine, serine and threonine metabolism)	COG1760(E:Amino acid transport and metabolism)	PF03313.16(SDH_alpha:Serine dehydratase alpha chain)	CYT	12	48	30.8	75	High
A0A6Y8IK72	1.008	0.0115	0.929	no change	no	1236423556	1449155815	1240350381	1310000000	1465721936	1207382551	1282434685	1320000000	FtsX-like permease family protein [Listeria monocytogenes]	K02004	ABC.CD.P	GO:0005215(molecular_function:transporter activity); GO:0016021(cellular_component:integral component of membrane); GO:0016020(cellular_component:membrane); GO:0005575(cellular_component:cellular_component); GO:0022857(molecular_function:transmembrane tra		COG0577(S:Function unknown)	PF02687.22(FtsX:FtsX-like permease family)	CYT	9	32	40.4	55	High
A0A0E1R542	1.02	0.02857	0.6519	no change	no	1354191948	1257604930	1285808911	1300000000	1307767332	1411364612	1256935251	1330000000	PTS system mannose-specific EIIAB component [Listeria monocytogenes serotype 4b str. LL195]	K02794	manX	GO:0005737(cellular_component:cytoplasm); GO:0005575(cellular_component:cellular_component); GO:0103111(molecular_function:D-glucosamine PTS permease activity); GO:0008982(molecular_function:protein-N(PI)-phosphohistidine-sugar phosphotransferase activity	map00520(Amino sugar and nucleotide sugar metabolism); map02060(Phosphotransferase system (PTS)); map00051(Fructose and mannose metabolism)	COG3444(G:Carbohydrate transport and metabolism); COG2893(G:Carbohydrate transport and metabolism)	PF03830.16(PTSIIB_sorb:PTS system sorbose subfamily IIB component)	CYT	7	41	19.7	86	High
A0A328PFP2	0.9751	-0.03638	0.7801	no change	no	1277383841	1288459290	1404799787	1320000000	1167019490	1211116988	1493780779	1290000000	hypothetical protein pCT0031 [Listeria monocytogenes]						PF13614.7(AAA_31:AAA domain); PF01656.24(CbiA:CobQ/CobB/MinD/ParA nucleotide binding domain); PF10609.10(ParA:NUBPL iron-transfer P-loop NTPase); PF06564.13(CBP_BcsQ:Cellulose biosynthesis protein BcsQ)	CYT	12	50	37.1	78	High
A0A5K1PYW9	1.291	0.3685	0.04728	up	yes	1220983731	9.88156e+08	1214884124	1140000000	1603623597	1303856830	1512011621	1470000000	TPR repeat-containing protein YpiA [Listeria monocytogenes]					COG0457(S:Function unknown)	PF07719.18(TPR_2:Tetratricopeptide repeat); PF14559.7(TPR_19:Tetratricopeptide repeat); PF13424.7(TPR_12:Tetratricopeptide repeat); PF13432.7(TPR_16:Tetratricopeptide repeat); PF00515.29(TPR_1:Tetratricopeptide repeat); PF12895.8(ANAPC3:Anaphase-promoting	CYT	15	45	51.9	118	High
A0A2Z5C1Y2	1.093	0.1283	0.49	no change	no	1422672510	1256116940	1035381478	1240000000	1309702432	1547696475	1202183881	1350000000	carbon-nitrogen family hydrolase [Listeria monocytogenes]	K13566	NIT2, yafV	GO:0016787(molecular_function:hydrolase activity); GO:0003824(molecular_function:catalytic activity); GO:0006807(biological_process:nitrogen compound metabolic process); GO:0008150(biological_process:biological_process); GO:0008152(biological_process:meta	map00250(Alanine, aspartate and glutamate metabolism)	COG0388(S:Function unknown)	PF00795.23(CN_hydrolase:Carbon-nitrogen hydrolase)	CYT	10	39	29	85	High
A0A6W9K9M6	0.94	-0.08927	0.4327	no change	no	1310785890	1259973730	1430180489	1330000000	1104175332	1298631384	1358141265	1250000000	DNA-binding protein [Listeria monocytogenes]	K00243	K00243	GO:0097159(molecular_function:organic cyclic compound binding); GO:0003674(molecular_function:molecular_function); GO:0005488(molecular_function:binding); GO:0003676(molecular_function:nucleic acid binding); GO:0003677(molecular_function:DNA binding); GO:		COG2996(S:Function unknown)	PF17783.2(CvfB_WH:CvfB-like winged helix domain); PF13509.7(S1_2:S1 domain); PF00575.24(S1:S1 RNA binding domain)	CYT	12	50	32.7	84	High
A0A3Q0NFX4	0.9227	-0.1161	0.4244	no change	no	1281259771	1387867099	1366484350	1350000000	1200368665	1069726244	1453168172	1240000000	(d)CMP kinase [Listeria monocytogenes]	K00945	cmk	GO:0019205(molecular_function:nucleobase-containing compound kinase activity); GO:0035639(molecular_function:purine ribonucleoside triphosphate binding); GO:0034641(biological_process:cellular nitrogen compound metabolic process); GO:0006807(biological_pr	map00240(Pyrimidine metabolism)	COG0283(F:Nucleotide transport and metabolism)	PF02224.19(Cytidylate_kin:Cytidylate kinase); PF01202.23(SKI:Shikimate kinase); PF13189.7(Cytidylate_kin2:Cytidylate kinase-like family); PF13238.7(AAA_18:AAA domain)	CYT	5	70	24.8	145	High
A0A6Z3QZT3	1.101	0.1388	0.08794	no change	no	1169771639	1236602137	1272590756	1230000000	1303583545	1304217729	1441993279	1350000000	oxidoreductase [Listeria monocytogenes]			GO:0003824(molecular_function:catalytic activity); GO:0003674(molecular_function:molecular_function); GO:0016491(molecular_function:oxidoreductase activity)		COG0673(S:Function unknown)	PF01408.23(GFO_IDH_MocA:Oxidoreductase family, NAD-binding Rossmann fold); PF02894.18(GFO_IDH_MocA_C:Oxidoreductase family, C-terminal alpha/beta domain)	CYT	8	25	39.4	61	High
Q79NK4	1.148	0.1991	0.711	no change	no	1317032210	9.70719e+08	1310556413	1200000000	1361855578	2127120126	6.39866e+08	1380000000	MULTISPECIES: PTS galactitol transporter subunit IIC [Listeria]	K02775	gatC, sgcC	GO:0003674(molecular_function:molecular_function); GO:0031224(cellular_component:intrinsic component of membrane); GO:0015577(molecular_function:galactitol transmembrane transporter activity); GO:0015318(molecular_function:inorganic solute uptake transmem	map02060(Phosphotransferase system (PTS)); map00052(Galactose metabolism)	COG3775(G:Carbohydrate transport and metabolism)	PF03611.15(EIIC-GAT:PTS system sugar-specific permease component)	CYT	5	15	45.5	49	High
A0A6Y7W4H3	1.319	0.3994	0.05665	up	no	1039128636	1356839697	9.34727e+08	1110000000	1461311512	1395451399	1534740057	1460000000	50S ribosome-binding GTPase [Lactococcus lactis]					ENOG411000Q(S:Function unknown)	PF18709.2(DLP_helical:Dynamin-like helical domain); PF01926.24(MMR_HSR1:50S ribosome-binding GTPase); PF00350.24(Dynamin_N:Dynamin family)	CYT	1	1	64.1	28	Medium
Q8Y7P4	1.609	0.6862	0.0905	up	no	1246062431	7.30352e+08	9.70546e+08	982000000	1909297867	1683669120	1151026400	1580000000	cell division protein ZapA [Listeria monocytogenes]	K09888	zapA	GO:0030428(cellular_component:cell septum); GO:0043933(biological_process:macromolecular complex subunit organization); GO:0022607(biological_process:cellular component assembly); GO:0022402(biological_process:cell cycle process); GO:0034622(biological_pr		COG3027(S:Function unknown)	PF05164.14(ZapA:Cell division protein ZapA)	CYT	5	71	10	84	High
A0A6Z3TM83	1.255	0.3277	0.2507	up	no	1215262178	8.12687e+08	1365278842	1130000000	1581825356	1527790846	1146775473	1420000000	phosphoglycerate kinase [Listeria monocytogenes]	K00927	PGK, pgk	GO:0019220(biological_process:regulation of phosphate metabolic process); GO:0019222(biological_process:regulation of metabolic process); GO:1903578(biological_process:regulation of ATP metabolic process); GO:0044281(biological_process:small molecule meta	map00010(Glycolysis / Gluconeogenesis); map00710(Carbon fixation in photosynthetic organisms)	COG0126(G:Carbohydrate transport and metabolism)	PF00162.20(PGK:Phosphoglycerate kinase)	CYT	1	79	42.1	633	High
A0A6Z4B5W1	1.072	0.1003	0.3005	no change	no	1311175697	1213702078	1163915283	1230000000	1428761492	1307897807	1218470640	1320000000	pyridoxal phosphate-dependent aminotransferase [Listeria monocytogenes]			GO:0016212(molecular_function:kynurenine-oxoglutarate transaminase activity); GO:0070279(molecular_function:vitamin B6 binding); GO:0008483(molecular_function:transaminase activity); GO:0003674(molecular_function:molecular_function); GO:0030170(molecular_		COG0436(G:Carbohydrate transport and metabolism)	PF00155.22(Aminotran_1_2:Aminotransferase class I and II); PF01041.18(DegT_DnrJ_EryC1:DegT/DnrJ/EryC1/StrS aminotransferase family)	CYT	16	61	42.6	105	High
A0A6X1Z4Q6	1.209	0.2738	0.2581	up	no	1084159693	1437719209	9.35976e+08	1150000000	1348720896	1235760190	1597299513	1390000000	hypothetical protein [Listeria monocytogenes]							CYT	2	30	8.1	18	High
A0A6Z5HV65	1.062	0.08678	0.1765	no change	no	1324422071	1202105462	1176361191	1230000000	1301582250	1327439622	1302309248	1310000000	transcriptional regulator MntR [Listeria monocytogenes]			GO:0031324(biological_process:negative regulation of cellular metabolic process); GO:0009889(biological_process:regulation of biosynthetic process); GO:0080090(biological_process:regulation of primary metabolic process); GO:0019222(biological_process:regu		COG1321(K:Transcription)	PF01325.20(Fe_dep_repress:Iron dependent repressor, N-terminal DNA binding domain); PF02742.16(Fe_dep_repr_C:Iron dependent repressor, metal binding and dimerisation domain)	CYT	6	50	16.4	84	High
A0A6W9TDZ3	1.113	0.1545	0.4708	no change	no	1256497021	9.66961e+08	1383339020	1200000000	1199190482	1242463232	1571808601	1340000000	endonuclease MutS2 [Listeria monocytogenes]	K07456	mutS2	GO:0044238(biological_process:primary metabolic process); GO:0009892(biological_process:negative regulation of metabolic process); GO:0003676(molecular_function:nucleic acid binding); GO:0019222(biological_process:regulation of metabolic process); GO:0035	map03430(Mismatch repair)	COG1193(L:Replication, recombination and repair)	PF00488.22(MutS_V:MutS domain V); PF01713.22(Smr:Smr domain)	CYT	21	33	86.8	122	High
Q8Y933	0.592	-0.7563	0.00165	down	yes	1609055197	1515734812	1643981678	1590000000	790574347	9.90619e+08	1042843866	941000000	Flagellar protein FliS [Listeria monocytogenes]	K02422	fliS	GO:0006996(biological_process:organelle organization); GO:0040011(biological_process:locomotion); GO:0022607(biological_process:cellular component assembly); GO:0048870(biological_process:cell motility); GO:0030030(biological_process:cell projection organ	map02040(Flagellar assembly)	COG1516(N:Cell motility)	PF02561.15(FliS:Flagellar protein FliS)	CYT	6	52	15.2	58	High
Q8Y5I3	0.8106	-0.3029	0.1288	down	no	1306479234	1597563298	1277535927	1390000000	1010438632	1065292072	1313415874	1130000000	hypothetical protein [Listeria monocytogenes]							CYT	12	43	41.8	88	High
A0A5L6Z442	1.18	0.2388	0.1986	no change	no	1025480439	1336659839	1090578493	1150000000	1469759572	1437132708	1167717457	1360000000	DUF1269 domain-containing protein [Listeria monocytogenes]			GO:0005575(cellular_component:cellular_component); GO:0016021(cellular_component:integral component of membrane); GO:0110165(cellular_component:cellular anatomical entity); GO:0031224(cellular_component:intrinsic component of membrane)		ENOG411269Y(S:Function unknown)	PF06897.13(DUF1269:Protein of unknown function (DUF1269))	CYT	6	42	20	82	High
A0A700E3I3	1.33	0.4114	0.01903	up	yes	1086859977	9.50367e+08	1163118605	1070000000	1553525902	1377230209	1327153077	1420000000	DNA polymerase I [Listeria monocytogenes]	K02335	polA	GO:0003676(molecular_function:nucleic acid binding); GO:0034061(molecular_function:DNA polymerase activity); GO:0090304(biological_process:nucleic acid metabolic process); GO:0044249(biological_process:cellular biosynthetic process); GO:0034641(biological	map03440(Homologous recombination); map03410(Base excision repair); map03420(Nucleotide excision repair); map03030(DNA replication)	COG0749(S:Function unknown)	PF00476.21(DNA_pol_A:DNA polymerase family A); PF02739.17(5_3_exonuc_N:5'-3' exonuclease, N-terminal resolvase-like domain); PF01367.21(5_3_exonuc:5'-3' exonuclease, C-terminal SAM fold)	CYT	28	41	98.4	128	High
A0A3D7WJX8	0.8939	-0.1618	0.2401	no change	no	1216267540	1454033117	1260573241	1310000000	1120542234	1083890739	1308953164	1170000000	sugar-binding transcriptional regulator [Listeria monocytogenes]	K05311	cggR	GO:0003674(molecular_function:molecular_function); GO:0030246(molecular_function:carbohydrate binding); GO:0005488(molecular_function:binding)		COG2390(K:Transcription)	PF04198.14(Sugar-bind:Putative sugar-binding domain)	CYT	15	63	38.3	104	High
A0A6Z5HWX2	1.199	0.2618	0.04324	no change	yes	1140924168	9.93158e+08	1244371520	1130000000	1395667246	1317712568	1336097447	1350000000	acetyl-CoA carboxylase carboxyltransferase subunit beta [Listeria monocytogenes]	K01963	accD	GO:0009165(biological_process:nucleotide biosynthetic process); GO:0044281(biological_process:small molecule metabolic process); GO:0044283(biological_process:small molecule biosynthetic process); GO:1901362(biological_process:organic cyclic compound bios	map00720(Carbon fixation pathways in prokaryotes); map00640(Propanoate metabolism); map00061(Fatty acid biosynthesis); map00620(Pyruvate metabolism)	COG0777(I:Lipid transport and metabolism)	PF01039.23(Carboxyl_trans:Carboxyl transferase domain); PF17848.2(zf-ACC:Acetyl-coA carboxylase zinc finger domain)	CYT	9	44	32.1	94	High
A0A3T1R716	0.8938	-0.162	0.39	no change	no	1378974713	1095329261	1426981155	1300000000	973114308	1205971430	1308149006	1160000000	VOC family protein [Listeria monocytogenes]	K07104	catE	GO:0043169(molecular_function:cation binding); GO:0016846(molecular_function:carbon-sulfur lyase activity); GO:0016829(molecular_function:lyase activity); GO:0043167(molecular_function:ion binding); GO:0003824(molecular_function:catalytic activity); GO:00	map00362(Benzoate degradation); map00361(Chlorocyclohexane and chlorobenzene degradation); map00622(Xylene degradation); map00643(Styrene degradation)	COG2514(S:Function unknown)	PF00903.26(Glyoxalase:Glyoxalase/Bleomycin resistance protein/Dioxygenase superfamily); PF14506.7(CppA_N:CppA N-terminal)	CYT	9	34	30.8	57	High
Q8Y8C5	1.717	0.7799	0.06013	up	no	8.22194e+08	9.6697e+08	9.16297e+08	902000000	1811921368	1774646671	1058526652	1550000000	glutathione peroxidase [Listeria monocytogenes]	K00432	gpx, btuE, bsaA	GO:0050896(biological_process:response to stimulus); GO:0016209(molecular_function:antioxidant activity); GO:0006979(biological_process:response to oxidative stress); GO:0003824(molecular_function:catalytic activity); GO:0006950(biological_process:respons	map00590(Arachidonic acid metabolism); map00480(Glutathione metabolism)	COG0386(O:Posttranslational modification, protein turnover, chaperones)	PF00255.20(GSHPx:Glutathione peroxidase); PF00578.22(AhpC-TSA:AhpC/TSA family)	CYT	9	60	18	97	High
A0A608GJ92	1.072	0.1003	0.719	no change	no	1346477455	7.6382e+08	1414617744	1170000000	1322221361	1355690611	1103299115	1260000000	YebC/PmpR family DNA-binding transcriptional regulator [Listeria monocytogenes]			GO:0080090(biological_process:regulation of primary metabolic process); GO:0019222(biological_process:regulation of metabolic process); GO:0031326(biological_process:regulation of cellular biosynthetic process); GO:0031323(biological_process:regulation of		COG0217(K:Transcription)	PF01709.21(Transcrip_reg:Transcriptional regulator)	CYT	5	27	26.6	37	High
Q8Y678	1.046	0.06488	0.4672	no change	no	1216318571	1089293063	1247018995	1180000000	1331341374	1216907488	1168702995	1240000000	Stp1/IreP family PP2C-type Ser/Thr phosphatase [Listeria monocytogenes]	K20074	prpC, phpP	GO:0005737(cellular_component:cytoplasm); GO:0043169(molecular_function:cation binding); GO:0004724(molecular_function:magnesium-dependent protein serine/threonine phosphatase activity); GO:0016791(molecular_function:phosphatase activity); GO:0016788(mole		COG0631(T:Signal transduction mechanisms)	PF13672.7(PP2C_2:Protein phosphatase 2C); PF00481.22(PP2C:Protein phosphatase 2C); PF07228.13(SpoIIE:Stage II sporulation protein E (SpoIIE))	CYT	9	44	28	73	High
A0A6X2AM47	0.7316	-0.4509	0.05422	down	no	1338420611	1267368393	1585090244	1400000000	853178880	1014352803	1199525317	1020000000	flavodoxin [Listeria monocytogenes]			GO:0043168(molecular_function:anion binding); GO:0097367(molecular_function:carbohydrate derivative binding); GO:0097159(molecular_function:organic cyclic compound binding); GO:0000166(molecular_function:nucleotide binding); GO:0036094(molecular_function:		COG0716(F:Nucleotide transport and metabolism)	PF12641.8(Flavodoxin_3:Flavodoxin domain); PF00258.26(Flavodoxin_1:Flavodoxin)	CYT	5	51	16.4	65	High
A0A6Z8ZTE9	1.128	0.1738	0.7283	no change	no	1154181356	1199429774	1053208638	1140000000	1200973177	1987706893	6.53662e+08	1280000000	phosphotriesterase [Listeria monocytogenes]	K23149	E3.1.1.104	GO:0043169(molecular_function:cation binding); GO:0046914(molecular_function:transition metal ion binding); GO:0043167(molecular_function:ion binding); GO:0008150(biological_process:biological_process); GO:0008270(molecular_function:zinc ion binding); GO:		COG1735(O:Posttranslational modification, protein turnover, chaperones)	PF02126.19(PTE:Phosphotriesterase family)	CYT	13	53	37.4	99	High
A0A6X3BMS7	0.9672	-0.04811	0.681	no change	no	1140690603	1260580291	1251322735	1220000000	1070255358	1130693752	1334044682	1180000000	gamma-glutamyl-phosphate reductase [Listeria monocytogenes]	K00147	proA	GO:0004350(molecular_function:glutamate-5-semialdehyde dehydrogenase activity); GO:0044283(biological_process:small molecule biosynthetic process); GO:0019752(biological_process:carboxylic acid metabolic process); GO:0044249(biological_process:cellular bi	map00330(Arginine and proline metabolism); map00332(Carbapenem biosynthesis)	COG0014(E:Amino acid transport and metabolism)	PF00171.23(Aldedh:Aldehyde dehydrogenase family)	CYT	16	49	45.6	101	High
A0A5L0VCY3	0.9992	-0.001155	0.9954	no change	no	1118735320	1388804243	1081854812	1200000000	1159817804	1485676343	940462171	1200000000	aminotransferase class I/II-fold pyridoxal phosphate-dependent enzyme [Listeria monocytogenes]			GO:0008732(molecular_function:L-allo-threonine aldolase activity); GO:0019752(biological_process:carboxylic acid metabolic process); GO:0009063(biological_process:cellular amino acid catabolic process); GO:0044249(biological_process:cellular biosynthetic		COG2008(E:Amino acid transport and metabolism)	PF01212.22(Beta_elim_lyase:Beta-eliminating lyase); PF01041.18(DegT_DnrJ_EryC1:DegT/DnrJ/EryC1/StrS aminotransferase family); PF00155.22(Aminotran_1_2:Aminotransferase class I and II)	CYT	13	53	39.9	90	High
A0A0H3GGG4	0.8151	-0.295	0.08039	down	no	1126252390	1426728681	1388946613	1310000000	999772508	1151075142	1063365279	1070000000	tRNA delta(2)-isopentenylpyrophosphate transferase [Listeria monocytogenes FSL J2-071]	K03666	hfq	GO:0009894(biological_process:regulation of catabolic process); GO:0080090(biological_process:regulation of primary metabolic process); GO:0019222(biological_process:regulation of metabolic process); GO:0051246(biological_process:regulation of protein met	map03018(RNA degradation); map02024(Quorum sensing); map05111(Biofilm formation - Vibrio cholerae)	COG1923(T:Signal transduction mechanisms)	PF17209.4(Hfq:Hfq protein)	CYT	4	61	8.7	30	High
A0A6V9W8X8	0.9444	-0.08253	0.6153	no change	no	1233284824	1368668256	1062866471	1220000000	1325631308	1090774003	1046243749	1150000000	U32 family peptidase [Listeria monocytogenes]			GO:0016787(molecular_function:hydrolase activity); GO:0008233(molecular_function:peptidase activity); GO:0140096(molecular_function:catalytic activity, acting on a protein); GO:0003674(molecular_function:molecular_function); GO:0003824(molecular_function:		COG0826(O:Posttranslational modification, protein turnover, chaperones)	PF01136.20(Peptidase_U32:Peptidase family U32)	CYT	11	43	33.8	95	High
A0A460KLF2	0.9941	-0.008537	0.9161	no change	no	1167181286	1133858642	1237785124	1180000000	1265896106	1101736395	1151870159	1170000000	ADP-ribose-binding protein [Listeria monocytogenes]	K23518	MACROD, ymdB			COG2110(S:Function unknown)	PF01661.22(Macro:Macro domain)	CYT	10	77	19	90	High
A0A6Y9NY37	0.8977	-0.1557	0.05723	no change	no	1178278910	1299749052	1217095563	1230000000	1097247898	1056943895	1163923663	1110000000	septum site-determining protein MinC [Listeria monocytogenes]	K03610	minC	GO:0022607(biological_process:cellular component assembly); GO:1901891(biological_process:regulation of cell septum assembly); GO:0051128(biological_process:regulation of cellular component organization); GO:0022402(biological_process:cell cycle process);		COG0850(D:Cell cycle control, cell division, chromosome partitioning)	PF03775.17(MinC_C:Septum formation inhibitor MinC, C-terminal domain)	CYT	10	62	25	59	High
Q8YA19	1.248	0.3196	0.6349	up	no	9.66145e+08	1105772143	1029334734	1030000000	1164413385	2207265712	4.97899e+08	1290000000	dihydroxyacetone kinase subunit L [Listeria monocytogenes]	K05879	dhaL	GO:0047324(molecular_function:phosphoenolpyruvate-glycerone phosphotransferase activity); GO:0046174(biological_process:polyol catabolic process); GO:0019751(biological_process:polyol metabolic process); GO:0044248(biological_process:cellular catabolic pr	map00561(Glycerolipid metabolism)	COG2376(M:Cell wall/membrane/envelope biogenesis)	PF02734.18(Dak2:DAK2 domain)	CYT	9	74	23.1	76	High
A0A3T2GU24	1.123	0.1674	0.08081	no change	no	1127808448	1021400499	1122492769	1090000000	1316121174	1193607056	1165106614	1220000000	DNA polymerase III subunit gamma/tau [Listeria monocytogenes]	K02343	dnaX	GO:0003676(molecular_function:nucleic acid binding); GO:0035639(molecular_function:purine ribonucleoside triphosphate binding); GO:1990234(cellular_component:transferase complex); GO:0034061(molecular_function:DNA polymerase activity); GO:0044249(biologic	map03430(Mismatch repair); map03440(Homologous recombination); map03030(DNA replication)	COG2812(L:Replication, recombination and repair)	PF13177.7(DNA_pol3_delta2:DNA polymerase III, delta subunit); PF00004.30(AAA:ATPase family associated with various cellular activities (AAA)); PF12169.9(DNA_pol3_gamma3:DNA polymerase III subunits gamma and tau domain III); PF05496.13(RuvB_N:Holliday junc	CYT	17	38	63.4	121	High
A0A6W6HMB6	1.413	0.4988	0.04226	up	yes	9.74915e+08	1104035636	7.98612e+08	959000000	1526971518	1362542021	1176118843	1360000000	50S ribosomal protein L35 [Listeria monocytogenes]	K02916	RP-L35, MRPL35, rpmI	GO:0044238(biological_process:primary metabolic process); GO:0015934(cellular_component:large ribosomal subunit); GO:0022625(cellular_component:cytosolic large ribosomal subunit); GO:0044249(biological_process:cellular biosynthetic process); GO:0043229(ce	map03010(Ribosome)	COG0291(J:Translation, ribosomal structure and biogenesis)	PF01632.20(Ribosomal_L35p:Ribosomal protein L35)	CYT	3	33	7.7	44	High
A0A6W6SJI3	0.9193	-0.1214	0.7181	no change	no	1059918420	1541903474	1004307862	1200000000	1053034408	8.19156e+08	1443742058	1110000000	DeoR/GlpR transcriptional regulator [Listeria monocytogenes]	K03436	fruR2, fruR	GO:0003700(molecular_function:transcription factor activity, sequence-specific DNA binding); GO:0097159(molecular_function:organic cyclic compound binding); GO:0003674(molecular_function:molecular_function); GO:0005488(molecular_function:binding); GO:0003		COG1349(E:Amino acid transport and metabolism)	PF00455.23(DeoRC:DeoR C terminal sensor domain); PF08220.13(HTH_DeoR:DeoR-like helix-turn-helix domain)	CYT	10	46	28.1	70	High
A0A6V8XV93	1.04	0.05658	0.7244	no change	no	1005996744	1299656968	1066461632	1120000000	1130914410	1058714355	1316299930	1170000000	type I signal peptidase SipZ [Listeria monocytogenes]	K03100	lepB	GO:0004252(molecular_function:serine-type endopeptidase activity); GO:0004175(molecular_function:endopeptidase activity); GO:0005887(cellular_component:integral component of plasma membrane); GO:0034641(biological_process:cellular nitrogen compound metabo	map03060(Protein export)	COG0681(U:Intracellular trafficking, secretion, and vesicular transport)	PF10502.10(Peptidase_S26:Signal peptidase, peptidase S26)	CYT	7	38	20.8	30	High
A0A6Z9HGK8	0.9556	-0.06552	0.6589	no change	no	1035080061	1377595936	1097672755	1170000000	1130277758	1065051776	1159433915	1120000000	Cof-type HAD-IIB family hydrolase [Listeria monocytogenes]			GO:0016788(molecular_function:hydrolase activity, acting on ester bonds); GO:0016787(molecular_function:hydrolase activity); GO:0016791(molecular_function:phosphatase activity); GO:0043169(molecular_function:cation binding); GO:0005829(cellular_component:		COG0561(H:Coenzyme transport and metabolism)	PF08282.13(Hydrolase_3:haloacid dehalogenase-like hydrolase); PF05116.14(S6PP:Sucrose-6F-phosphate phosphohydrolase)	CYT	9	39	30.2	75	High
A0A6Z6BUC0	1.165	0.2203	0.0361	no change	yes	1075603345	9.71969e+08	1110663103	1050000000	1298870242	1172973096	1208125458	1230000000	nicotinate phosphoribosyltransferase [Listeria monocytogenes]	K00763	pncB, NAPRT1	GO:0034355(biological_process:NAD salvage); GO:1901564(biological_process:organonitrogen compound metabolic process); GO:0009435(biological_process:NAD biosynthetic process); GO:0034641(biological_process:cellular nitrogen compound metabolic process); GO:	map00760(Nicotinate and nicotinamide metabolism)	COG1488(H:Coenzyme transport and metabolism)	PF17767.2(NAPRTase_N:Nicotinate phosphoribosyltransferase (NAPRTase) N-terminal domain); PF17956.2(NAPRTase_C:Nicotinate phosphoribosyltransferase C-terminal domain); PF04095.17(NAPRTase:Nicotinate phosphoribosyltransferase (NAPRTase) family)	CYT	17	43	56.3	101	High
Q8Y6G9	1.083	0.115	0.3428	no change	no	1192483692	1132652613	9.39665e+08	1090000000	1247242968	1136724738	1151137098	1180000000	type I restriction enzyme HsdR N-terminal domain-containing protein [Listeria monocytogenes]	K07504	K07504	GO:0090304(biological_process:nucleic acid metabolic process); GO:0034641(biological_process:cellular nitrogen compound metabolic process); GO:0006807(biological_process:nitrogen compound metabolic process); GO:0003674(molecular_function:molecular_functio		COG4748(V:Defense mechanisms)	PF04313.15(HSDR_N:Type I restriction enzyme R protein N terminus (HSDR_N)); PF13588.7(HSDR_N_2:Type I restriction enzyme R protein N terminus (HSDR_N))	CYT	13	39	41	79	High
A0A5M1E9N5	0.6023	-0.7314	0.2088	down	no	1109589813	1833666742	1283957822	1410000000	407274656	1432099718	706478661	849000000	type IV secretory system conjugative DNA transfer family protein [Listeria monocytogenes]	K03205	virD4, lvhD4	GO:0000746(biological_process:conjugation); GO:0016021(cellular_component:integral component of membrane); GO:0009987(biological_process:cellular process); GO:0005575(cellular_component:cellular_component); GO:0044764(biological_process:multi-organism cel	map03070(Bacterial secretion system)	COG3505(U:Intracellular trafficking, secretion, and vesicular transport)	PF02534.15(T4SS-DNA_transf:Type IV secretory system Conjugative DNA transfer); PF12696.8(TraG-D_C:TraM recognition site of TraD and TraG); PF10412.10(TrwB_AAD_bind:Type IV secretion-system coupling protein DNA-binding domain)	CYT	1	1	93.6	7	Medium
A0A3Q0NGP2	1.003	0.004322	0.9588	no change	no	1027220300	1154994721	1193323029	1130000000	1154521088	1098859987	1130844962	1130000000	tryptophan--tRNA ligase [Listeria monocytogenes]	K01867	WARS, trpS	GO:0006436(biological_process:tryptophanyl-tRNA aminoacylation); GO:0035639(molecular_function:purine ribonucleoside triphosphate binding); GO:0019752(biological_process:carboxylic acid metabolic process); GO:0090304(biological_process:nucleic acid metabo	map00970(Aminoacyl-tRNA biosynthesis)	COG0180(J:Translation, ribosomal structure and biogenesis)	PF00579.26(tRNA-synt_1b:tRNA synthetases class I (W and Y))	CYT	12	54	36.9	78	High
A0A6W0WJY1	0.661	-0.5973	0.1906	down	no	1193599123	1701809620	1154270319	1350000000	606694848	7.20727e+08	1349800800	892000000	nitroreductase [Listeria monocytogenes]	K07078	K07078	GO:0051716(biological_process:cellular response to stimulus); GO:0070887(biological_process:cellular response to chemical stimulus); GO:0050896(biological_process:response to stimulus); GO:0009987(biological_process:cellular process); GO:0003674(molecular		COG3560(S:Function unknown)	PF00881.25(Nitroreductase:Nitroreductase family)	CYT	1	47	22.3	149	High
A0A6Z9ILC1	0.7241	-0.4657	0.34	down	no	9.17704e+08	1431044917	1544216312	1300000000	515722992	1437250578	8.66619e+08	940000000	alpha-ketoacid dehydrogenase subunit beta [Listeria monocytogenes]	K00162	PDHB, pdhB	GO:0004738(molecular_function:pyruvate dehydrogenase activity); GO:0004739(molecular_function:pyruvate dehydrogenase (acetyl-transferring) activity); GO:0016624(molecular_function:oxidoreductase activity, acting on the aldehyde or oxo group of donors, dis	map00020(Citrate cycle (TCA cycle)); map00010(Glycolysis / Gluconeogenesis); map00620(Pyruvate metabolism)	COG0022(I:Lipid transport and metabolism)	PF02779.25(Transket_pyr:Transketolase, pyrimidine binding domain); PF02780.21(Transketolase_C:Transketolase, C-terminal domain)	CYT	2	65	35.3	329	High
A0A477TNC4	1.366	0.45	0.202	up	no	7.15948e+08	1229812453	8.89969e+08	945000000	1124866066	1630126088	1118688983	1290000000	DUF1254 domain-containing protein [Listeria monocytogenes]					COG5361(S:Function unknown)	PF06863.13(DUF1254:Protein of unknown function (DUF1254)); PF06742.12(DUF1214:Protein of unknown function (DUF1214))	CYT	14	39	49.6	80	High
B8DBN7	1.24	0.3103	0.006166	up	yes	9.36865e+08	1047198887	1001603528	995000000	1256169696	1275383258	1171225989	1230000000	RNase adapter RapZ [Listeria monocytogenes]	K06958	rapZ	GO:0035639(molecular_function:purine ribonucleoside triphosphate binding); GO:0003674(molecular_function:molecular_function); GO:0005488(molecular_function:binding); GO:0043167(molecular_function:ion binding); GO:1901363(molecular_function:heterocyclic co		COG1660(S:Function unknown)	PF03668.16(ATP_bind_2:P-loop ATPase protein family)	CYT	15	62	33.5	90	High
A0A6W7ZXW8	1.2	0.263	0.3049	up	no	1169639697	8.01181e+08	1069076882	1010000000	1472315528	1147611371	1027937964	1220000000	collagenase-like protease [Listeria monocytogenes]	K08303	K08303	GO:0016787(molecular_function:hydrolase activity); GO:0008233(molecular_function:peptidase activity); GO:0140096(molecular_function:catalytic activity, acting on a protein); GO:0003674(molecular_function:molecular_function); GO:0003824(molecular_function:	map05120(Epithelial cell signaling in Helicobacter pylori infection)	COG0826(M:Cell wall/membrane/envelope biogenesis)	PF01136.20(Peptidase_U32:Peptidase family U32); PF16325.6(Peptidase_U32_C:Peptidase family U32 C-terminal domain)	CYT	15	45	45.8	101	High
Q8Y4R2	1.248	0.3196	0.02745	up	yes	1052331324	8.57885e+08	1047373668	986000000	1294174884	1207109084	1187928715	1230000000	ABC transporter ATP-binding protein [Listeria monocytogenes]	K02003	ABC.CD.A	GO:0035639(molecular_function:purine ribonucleoside triphosphate binding); GO:0003674(molecular_function:molecular_function); GO:0005488(molecular_function:binding); GO:0016887(molecular_function:ATPase activity); GO:0043167(molecular_function:ion binding		COG1136(L:Replication, recombination and repair)	PF00005.28(ABC_tran:ABC transporter); PF02463.20(SMC_N:RecF/RecN/SMC N terminal domain); PF13304.7(AAA_21:AAA domain, putative AbiEii toxin, Type IV TA system); PF13191.7(AAA_16:AAA ATPase domain); PF13555.7(AAA_29:P-loop containing region of AAA domain)	CYT	9	47	24.5	92	High
A0A6L1NLT6	0.8931	-0.1631	0.279	no change	no	1014428142	1351268413	1141820210	1170000000	1016810403	1031468273	1082988299	1040000000	motility genes transcriptional repressor MogR [Listeria monocytogenes]			GO:0009892(biological_process:negative regulation of metabolic process); GO:0080090(biological_process:regulation of primary metabolic process); GO:0019222(biological_process:regulation of metabolic process); GO:0031327(biological_process:negative regulat		ENOG410YNZH(K:Transcription)	PF12181.9(MogR_DNAbind:DNA binding domain of the motility gene repressor (MogR))	CYT	10	35	35.2	60	High
A0A0H3GHJ0	1.158	0.2116	0.1228	no change	no	1026697000	1098291538	9.51099e+08	1030000000	1183270483	1311504937	1065672117	1190000000	tyrosine-protein phosphatase [Listeria monocytogenes]	K01104	E3.1.3.48	GO:0005737(cellular_component:cytoplasm); GO:0042578(molecular_function:phosphoric ester hydrolase activity); GO:0016791(molecular_function:phosphatase activity); GO:0016787(molecular_function:hydrolase activity); GO:0004725(molecular_function:protein tyr	map02020(Two-component system)	COG2365(T:Signal transduction mechanisms)	PF13350.7(Y_phosphatase3:Tyrosine phosphatase family)	CYT	15	56	36.6	85	High
Q9RQH7	1.537	0.6201	0.02753	up	yes	8.63045e+08	7.31024e+08	1002712078	866000000	1519318146	1340073062	1130636563	1330000000	pantothenate metabolism flavoprotein homolog [Listeria monocytogenes]	K13038	coaBC, dfp	GO:0009165(biological_process:nucleotide biosynthetic process); GO:0044281(biological_process:small molecule metabolic process); GO:0044282(biological_process:small molecule catabolic process); GO:1901362(biological_process:organic cyclic compound biosynt	map00770(Pantothenate and CoA biosynthesis)	COG0452(H:Coenzyme transport and metabolism)	PF04127.16(DFP:DNA / pantothenate metabolism flavoprotein); PF02441.20(Flavoprotein:Flavoprotein)	CYT	14	51	43.4	106	High
A0A0E1YFQ2	0.7764	-0.3651	0.03469	down	yes	1073259109	1362751975	1256895072	1230000000	938345648	9.28747e+08	1000341540	956000000	anti-sigma-B factor antagonist [Listeria monocytogenes FSL F2-208]	K04749	rsbV	GO:0003674(molecular_function:molecular_function); GO:0043856(molecular_function:anti-sigma factor antagonist activity); GO:0140110(molecular_function:transcription regulator activity)		COG1366(K:Transcription)	PF01740.22(STAS:STAS domain); PF13466.7(STAS_2:STAS domain)	CYT	5	40	12.9	39	High
Q8Y3X0	1.836	0.8766	0.1896	up	no	7.04185e+08	918479696	6.81032e+08	768000000	1866741954	1748131501	6.13695e+08	1410000000	hypothetical protein [Listeria monocytogenes]							CYT	4	41	5.9	47	High
A0A6Y6UE73	1.014	0.02006	0.8101	no change	no	9.76512e+08	1147518772	1119111326	1080000000	1144837641	1046375824	1098186303	1100000000	RNA polymerase sigma factor SigB [Listeria monocytogenes]	K03090	sigB	GO:0080090(biological_process:regulation of primary metabolic process); GO:0019222(biological_process:regulation of metabolic process); GO:0031326(biological_process:regulation of cellular biosynthetic process); GO:0031323(biological_process:regulation of		COG1191(K:Transcription); ENOG41125MR(T:Signal transduction mechanisms)	PF04545.17(Sigma70_r4:Sigma-70, region 4); PF04542.15(Sigma70_r2:Sigma-70 region 2); PF04539.17(Sigma70_r3:Sigma-70 region 3); PF07228.13(SpoIIE:Stage II sporulation protein E (SpoIIE))	CYT	14	37	51.8	67	High
A0A6W9Q5J5	0.8137	-0.2974	0.1608	down	no	1139539771	1279958640	1177025803	1200000000	849660276	855880271	1221387762	976000000	YihA family ribosome biogenesis GTP-binding protein [Listeria monocytogenes]	K03978	engB	GO:0022607(biological_process:cellular component assembly); GO:0035639(molecular_function:purine ribonucleoside triphosphate binding); GO:0022402(biological_process:cell cycle process); GO:0005488(molecular_function:binding); GO:0000166(molecular_function		COG0218(S:Function unknown)	PF01926.24(MMR_HSR1:50S ribosome-binding GTPase); PF02421.19(FeoB_N:Ferrous iron transport protein B); PF03193.17(RsgA_GTPase:RsgA GTPase)	CYT	11	63	22.6	88	High
A0A6Y8CEV5	1.06	0.08406	0.6655	no change	no	1106738156	8.60527e+08	1188813411	1050000000	1042467051	1006004934	1295123213	1110000000	UDP-N-acetylmuramoyl-L-alanine--D-glutamate ligase [Listeria monocytogenes]	K01925	murD	GO:0022604(biological_process:regulation of cell morphogenesis); GO:0008764(molecular_function:UDP-N-acetylmuramoylalanine-D-glutamate ligase activity); GO:0030203(biological_process:glycosaminoglycan metabolic process); GO:0009252(biological_process:pept	map00471(D-Glutamine and D-glutamate metabolism); map00550(Peptidoglycan biosynthesis)	COG0771(M:Cell wall/membrane/envelope biogenesis)	PF08245.13(Mur_ligase_M:Mur ligase middle domain); PF02875.22(Mur_ligase_C:Mur ligase family, glutamate ligase domain)	CYT	7	59	50.4	164	High
A0A3H0R262	0.9616	-0.05649	0.435	no change	no	1036333672	1066289825	1176548890	1090000000	1004304944	1067681554	1080540442	1050000000	dihydrodipicolinate reductase [Listeria monocytogenes]	K00215	dapB	GO:0051287(molecular_function:NAD binding); GO:0019752(biological_process:carboxylic acid metabolic process); GO:0006553(biological_process:lysine metabolic process); GO:0044249(biological_process:cellular biosynthetic process); GO:0006807(biological_proc	map00300(Lysine biosynthesis); map00261(Monobactam biosynthesis)	COG0289(E:Amino acid transport and metabolism)	PF01113.21(DapB_N:Dihydrodipicolinate reductase, N-terminus); PF05173.15(DapB_C:Dihydrodipicolinate reductase, C-terminus); PF01408.23(GFO_IDH_MocA:Oxidoreductase family, NAD-binding Rossmann fold)	CYT	6	33	28.9	68	High
A0A5Y9DMM7	0.9616	-0.05649	0.6502	no change	no	1001766090	1250898888	1027094293	1090000000	1060075267	9.88891e+08	1104505523	1050000000	ABC transporter permease subunit [Listeria monocytogenes]	K17077	artQ	GO:0098533(cellular_component:ATPase dependent transmembrane transport complex); GO:0003674(molecular_function:molecular_function); GO:0005575(cellular_component:cellular_component); GO:0015318(molecular_function:inorganic solute uptake transmembrane tran	map02010(ABC transporters)	COG0765(I:Lipid transport and metabolism)	PF00497.21(SBP_bac_3:Bacterial extracellular solute-binding proteins, family 3); PF00528.23(BPD_transp_1:Binding-protein-dependent transport system inner membrane component); PF10613.10(Lig_chan-Glu_bd:Ligated ion channel L-glutamate- and glycine-binding	CYT	13	34	53.1	77	High
A0A461WVT6	0.9823	-0.02576	0.9521	no change	no	1080339458	1193878817	9.41314e+08	1070000000	1098042398	1519223360	5.42206e+08	1050000000	glycoside hydrolase family 1 protein [Listeria monocytogenes]	K01223	E3.2.1.86B, bglA	GO:0071704(biological_process:organic substance metabolic process); GO:0016787(molecular_function:hydrolase activity); GO:1901575(biological_process:organic substance catabolic process); GO:0103047(molecular_function:methyl beta-D-glucoside 6-phosphate gl	map00010(Glycolysis / Gluconeogenesis); map00500(Starch and sucrose metabolism)	COG2723(G:Carbohydrate transport and metabolism)	PF00232.19(Glyco_hydro_1:Glycosyl hydrolase family 1)	CYT	19	50	55.6	102	High
A0A6Z2GCV9	1.293	0.3707	0.1651	up	no	9.74321e+08	7.26853e+08	1076392999	926000000	1307734656	1330005301	9.53961e+08	1200000000	Gfo/Idh/MocA family oxidoreductase [Listeria monocytogenes]			GO:0003824(molecular_function:catalytic activity); GO:0003674(molecular_function:molecular_function); GO:0016491(molecular_function:oxidoreductase activity)		COG0673(M:Cell wall/membrane/envelope biogenesis)	PF01408.23(GFO_IDH_MocA:Oxidoreductase family, NAD-binding Rossmann fold)	CYT	12	49	36.7	94	High
A0A0H3GKG2	1.331	0.4125	0.07101	up	no	1048545902	8.11488e+08	8.69433e+08	910000000	1298454232	1325104119	1010458461	1210000000	LCP family protein [Listeria monocytogenes]	K01005	tagT_U_V	GO:0005575(cellular_component:cellular_component); GO:0016021(cellular_component:integral component of membrane); GO:0110165(cellular_component:cellular anatomical entity); GO:0031224(cellular_component:intrinsic component of membrane)		COG1316(S:Function unknown)	PF03816.15(LytR_cpsA_psr:LytR_cpsA_psr family)	CYT	13	45	39.1	64	High
A0A6W5EWH6	1.53	0.6135	0.05868	up	no	8.0275e+08	7.74993e+08	9.2297e+08	834000000	1491147872	1376294047	9.57624e+08	1280000000	hypothetical protein [Listeria monocytogenes]					COG4841(S:Function unknown)		CYT	3	49	11.7	50	High
A0A418RW33	1.121	0.1648	0.1355	no change	no	9.44836e+08	1040088934	9.82166e+08	989000000	1210404903	1104557402	1010548594	1110000000	DegV family protein [Listeria monocytogenes]			GO:0003674(molecular_function:molecular_function); GO:0008289(molecular_function:lipid binding); GO:0005488(molecular_function:binding)		COG1307(K:Transcription)	PF02645.17(DegV:Uncharacterised protein, DegV family COG1307)	CYT	9	46	31	69	High
A0A6Z6SUI4	0.9014	-0.1498	0.5692	no change	no	1145423009	9.01658e+08	1261327352	1100000000	840995252	8.68682e+08	1273006794	994000000	flagellar motor switch protein FliM [Listeria monocytogenes]	K02416	fliM	GO:0006928(biological_process:movement of cell or subcellular component); GO:0003674(molecular_function:molecular_function); GO:0042330(biological_process:taxis); GO:0003774(molecular_function:motor activity); GO:0110165(cellular_component:cellular anatom	map02030(Bacterial chemotaxis); map02040(Flagellar assembly)	COG1868(N:Cell motility)	PF02154.16(FliM:Flagellar motor switch protein FliM); PF01052.21(FliMN_C:Type III flagellar switch regulator (C-ring) FliN C-term)	CYT	14	54	38	93	High
A0A6Z4R7K7	1.819	0.8631	0.004426	up	yes	8.38506e+08	5.59245e+08	8.07951e+08	735000000	1334485384	1243449096	1432478930	1340000000	hypothetical protein [Listeria monocytogenes]			GO:0005575(cellular_component:cellular_component); GO:0016021(cellular_component:integral component of membrane); GO:0110165(cellular_component:cellular anatomical entity); GO:0031224(cellular_component:intrinsic component of membrane)				CYT	3	52	6.9	41	High
E0ACV4	1.755	0.8115	0.2006	up	no	1161144813	1.22815e+08	9.69454e+08	751000000	1600427680	1389842422	962706470	1320000000	L-lactate dehydrogenase [Listeria monocytogenes]	K00016	LDH, ldh	GO:0009185(biological_process:ribonucleoside diphosphate metabolic process); GO:0016310(biological_process:phosphorylation); GO:0019752(biological_process:carboxylic acid metabolic process); GO:1901564(biological_process:organonitrogen compound metabolic	map00270(Cysteine and methionine metabolism); map00640(Propanoate metabolism); map00620(Pyruvate metabolism); map00010(Glycolysis / Gluconeogenesis)	COG0039(C:Energy production and conversion)	PF00056.24(Ldh_1_N:lactate/malate dehydrogenase, NAD binding domain); PF02866.19(Ldh_1_C:lactate/malate dehydrogenase, alpha/beta C-terminal domain)	CYT	1	36	18.4	286	High
A0A6Y7E145	1.154	0.2066	0.5405	no change	no	992528123	9.03269e+08	9.84587e+08	960000000	1111206714	1486491026	7.26399e+08	1110000000	LPXTG cell wall anchor domain-containing protein [Listeria monocytogenes]	K01081	E3.1.3.5	GO:0016791(molecular_function:phosphatase activity); GO:0046434(biological_process:organophosphate catabolic process); GO:1901360(biological_process:organic cyclic compound metabolic process); GO:0030288(cellular_component:outer membrane-bounded periplasm	map00240(Pyrimidine metabolism); map00230(Purine metabolism); map00760(Nicotinate and nicotinamide metabolism)	COG0737(D:Cell cycle control, cell division, chromosome partitioning)	PF02872.19(5_nucleotid_C:5'-nucleotidase, C-terminal domain); PF17936.2(Big_6:Bacterial Ig domain); PF00149.29(Metallophos:Calcineurin-like phosphoesterase)	EXC	17	33	82.5	81	High
A0A6Z7KPW1	0.9425	-0.08544	0.3216	no change	no	1085025427	1106619260	9.62584e+08	1050000000	1047144175	9.78342e+08	9.46294e+08	991000000	type I 3-dehydroquinate dehydratase [Listeria monocytogenes]	K03785	aroD	GO:0042537(biological_process:benzene-containing compound metabolic process); GO:0019752(biological_process:carboxylic acid metabolic process); GO:0044249(biological_process:cellular biosynthetic process); GO:0006807(biological_process:nitrogen compound m	map00400(Phenylalanine, tyrosine and tryptophan biosynthesis)	COG0710(E:Amino acid transport and metabolism)	PF01487.16(DHquinase_I:Type I 3-dehydroquinase)	CYT	9	42	26.6	69	High
A0A0E1R8X3	1.126	0.1712	0.3357	no change	no	8.3297e+08	1002446780	1040986673	959000000	1202451337	9.02221e+08	1136773989	1080000000	50S ribosomal protein L15 [Listeria monocytogenes]	K02876	RP-L15, MRPL15, rplO	GO:0044238(biological_process:primary metabolic process); GO:0015934(cellular_component:large ribosomal subunit); GO:0003676(molecular_function:nucleic acid binding); GO:0022625(cellular_component:cytosolic large ribosomal subunit); GO:0044249(biological_	map03010(Ribosome)	COG0200(J:Translation, ribosomal structure and biogenesis)	PF00828.20(Ribosomal_L27A:Ribosomal proteins 50S-L15, 50S-L18e, 60S-L27A)	CYT	2	43	16.1	89	High
A0A3T1TYI4	1.57	0.6508	0.05409	up	no	6.7231e+08	9.88044e+08	7.18365e+08	793000000	1501753984	1194347494	1040299408	1250000000	MULTISPECIES: type Z 30S ribosomal protein S14 [Listeria]	K02954	RP-S14, MRPS14, rpsN	GO:0044238(biological_process:primary metabolic process); GO:0015935(cellular_component:small ribosomal subunit); GO:0043232(cellular_component:intracellular non-membrane-bounded organelle); GO:0043226(cellular_component:organelle); GO:0044249(biological_	map03010(Ribosome)	COG0199(O:Posttranslational modification, protein turnover, chaperones)	PF00253.22(Ribosomal_S14:Ribosomal protein S14p/S29e)	CYT	1	13	7.1	11	High
A0A6X4Q734	1.121	0.1648	0.05832	no change	no	1000106803	8.88193e+08	9.92215e+08	960000000	1123891803	1065276666	1038374675	1080000000	DUF1129 domain-containing protein [Listeria monocytogenes]			GO:0005575(cellular_component:cellular_component); GO:0016021(cellular_component:integral component of membrane); GO:0110165(cellular_component:cellular anatomical entity); GO:0031224(cellular_component:intrinsic component of membrane)		COG4858(S:Function unknown)	PF06570.12(DUF1129:Protein of unknown function (DUF1129))	EXC	5	28	24.4	40	High
A0A6W6UXR3	0.8806	-0.1834	0.4277	no change	no	9.49765e+08	1198155351	1094032129	1080000000	782304626	8.73111e+08	1200413536	952000000	FMN-dependent NADH-azoreductase [Listeria monocytogenes]	K01118	acpD, azoR	GO:0043168(molecular_function:anion binding); GO:0036094(molecular_function:small molecule binding); GO:0043167(molecular_function:ion binding); GO:0097367(molecular_function:carbohydrate derivative binding); GO:0097159(molecular_function:organic cyclic c		COG1182(E:Amino acid transport and metabolism)	PF02525.18(Flavodoxin_2:Flavodoxin-like fold)	CYT	6	49	23	42	High
A0A3T2AG94	0.8852	-0.1759	0.004749	no change	yes	1049952220	1110614180	1063653435	1070000000	973567284	9.46805e+08	9.3456e+08	952000000	type 2 isopentenyl-diphosphate Delta-isomerase [Listeria monocytogenes]	K01823	idi, IDI	GO:0016491(molecular_function:oxidoreductase activity); GO:0044249(biological_process:cellular biosynthetic process); GO:0003674(molecular_function:molecular_function); GO:0005488(molecular_function:binding); GO:0043167(molecular_function:ion binding); GO	map00900(Terpenoid backbone biosynthesis)	COG1304(C:Energy production and conversion)	PF01070.19(FMN_dh:FMN-dependent dehydrogenase)	CYT	10	31	39.4	46	High
A0A3T1NBM8	0.7027	-0.509	0.007831	down	yes	1212487272	1216786811	1135339716	1190000000	757794281	9.67215e+08	7.79328e+08	835000000	GntR family transcriptional regulator [Listeria monocytogenes]			GO:0009892(biological_process:negative regulation of metabolic process); GO:0080090(biological_process:regulation of primary metabolic process); GO:0019222(biological_process:regulation of metabolic process); GO:0031327(biological_process:negative regulat		COG2188(K:Transcription)	PF07702.14(UTRA:UTRA domain); PF00392.22(GntR:Bacterial regulatory proteins, gntR family)	CYT	11	58	28.1	57	High
A0A6X3LYJ7	0.7442	-0.4262	0.01957	down	yes	1110095948	1105348845	1248557773	1150000000	739260729	8.90232e+08	949352129	860000000	ribonuclease R [Listeria monocytogenes]	K12573	rnr, vacB	GO:0016796(molecular_function:exonuclease activity, active with either ribo- or deoxyribonucleic acids and producing 5'-phosphomonoesters); GO:0003674(molecular_function:molecular_function); GO:0005488(molecular_function:binding); GO:0003676(molecular_fun	map03018(RNA degradation)	COG0557(K:Transcription)	PF00773.20(RNB:RNB domain); PF17876.2(CSD2:Cold shock domain); PF08206.12(OB_RNB:Ribonuclease B OB domain); PF00575.24(S1:S1 RNA binding domain)	CYT	17	26	90.5	94	High
A0A6W9HHD1	0.8654	-0.2086	0.4808	no change	no	9.34417e+08	1397389758	8.93015e+08	1070000000	864321391	1112980170	8.13634e+08	930000000	AraC family transcriptional regulator [Listeria monocytogenes]	K13653	K13653			COG3708(K:Transcription); COG2207(K:Transcription)	PF06445.16(GyrI-like:GyrI-like small molecule binding domain); PF14526.7(Cass2:Integron-associated effector binding protein)	CYT	5	33	18.1	61	High
A0A6X0MT85	1.045	0.0635	0.6809	no change	no	1034276454	797033304	1099187284	977000000	1049331995	9.41917e+08	1072348349	1020000000	tRNA preQ1(34) S-adenosylmethionine ribosyltransferase-isomerase QueA [Listeria monocytogenes]	K07568	queA	GO:0034660(biological_process:ncRNA metabolic process); GO:0009451(biological_process:RNA modification); GO:0090304(biological_process:nucleic acid metabolic process); GO:0044249(biological_process:cellular biosynthetic process); GO:0034641(biological_pro		COG0809(J:Translation, ribosomal structure and biogenesis)	PF02547.16(Queuosine_synth:Queuosine biosynthesis protein)	CYT	14	46	38.3	91	High
A0A6Y7TTV8	0.9028	-0.1475	0.09179	no change	no	9.59886e+08	1090094022	1096975637	1050000000	929602280	9.70144e+08	9.41156e+08	947000000	UDP-N-acetylglucosamine 1-carboxyvinyltransferase [Listeria monocytogenes]	K00790	murA	GO:0022604(biological_process:regulation of cell morphogenesis); GO:0030203(biological_process:glycosaminoglycan metabolic process); GO:0009252(biological_process:peptidoglycan biosynthetic process); GO:0008760(molecular_function:UDP-N-acetylglucosamine 1	map00520(Amino sugar and nucleotide sugar metabolism); map00550(Peptidoglycan biosynthesis)	COG0766(M:Cell wall/membrane/envelope biogenesis)	PF00275.21(EPSP_synthase:EPSP synthase (3-phosphoshikimate 1-carboxyvinyltransferase))	CYT	14	44	45.1	104	High
A0A6W5LH58	0.9677	-0.04737	0.7688	no change	no	8.5935e+08	1065397656	1116830209	1010000000	867513133	9.74771e+08	1101406955	981000000	transcription-repair coupling factor [Listeria monocytogenes]	K03723	mfd	GO:0043168(molecular_function:anion binding); GO:0009991(biological_process:response to extracellular stimulus); GO:0080090(biological_process:regulation of primary metabolic process); GO:0019222(biological_process:regulation of metabolic process); GO:003	map03420(Nucleotide excision repair)	COG1197(L:Replication, recombination and repair)	PF02559.17(CarD_CdnL_TRCF:CarD-like/TRCF domain); PF03461.16(TRCF:TRCF domain); PF17757.2(UvrB_inter:UvrB interaction domain); PF00270.30(DEAD:DEAD/DEAH box helicase); PF00271.32(Helicase_C:Helicase conserved C-terminal domain); PF04851.16(ResIII:Type III	CYT	28	29	134.7	109	High
A0A6Z3R5Q9	0.7169	-0.4802	0.02551	down	yes	1009241935	1322175460	1152553633	1160000000	794088488	8.1536e+08	887368376	832000000	DUF4352 domain-containing protein [Listeria monocytogenes]						PF11611.9(DUF4352:Domain of unknown function (DUF4352))	CYT	3	27	20.6	30	High
A0A6Y7K2J1	1.342	0.4244	0.07952	up	no	9.28734e+08	6.25229e+08	9.8814e+08	847000000	1229985776	1050443246	1130188521	1140000000	isoleucine--tRNA ligase [Listeria monocytogenes]	K01870	IARS, ileS	GO:0002161(molecular_function:aminoacyl-tRNA editing activity); GO:0035639(molecular_function:purine ribonucleoside triphosphate binding); GO:0019752(biological_process:carboxylic acid metabolic process); GO:0090304(biological_process:nucleic acid metabol	map00970(Aminoacyl-tRNA biosynthesis)	COG0060(J:Translation, ribosomal structure and biogenesis)	PF00133.23(tRNA-synt_1:tRNA synthetases class I (I, L, M and V)); PF08264.14(Anticodon_1:Anticodon-binding domain of tRNA ligase); PF09334.12(tRNA-synt_1g:tRNA synthetases class I (M)); PF01406.20(tRNA-synt_1e:tRNA synthetases class I (C) catalytic domain	CYT	3	46	103.8	412	High
A0A6W2LEA3	2.379	1.25	0.08586	up	no	7.9479e+08	1.24799e+08	8.41767e+08	587000000	1684037352	1652367121	8.53907e+08	1400000000	superoxide dismutase [Listeria monocytogenes]	K04564	SOD2	GO:0016721(molecular_function:oxidoreductase activity, acting on superoxide radicals as acceptor); GO:0043169(molecular_function:cation binding); GO:0016209(molecular_function:antioxidant activity); GO:0043167(molecular_function:ion binding); GO:0003824(m		COG0605(P:Inorganic ion transport and metabolism)	PF02777.19(Sod_Fe_C:Iron/manganese superoxide dismutases, C-terminal domain); PF00081.23(Sod_Fe_N:Iron/manganese superoxide dismutases, alpha-hairpin domain)	EXC	3	92	22.7	429	High
A0A6Z8Q6D7	1.001	0.001442	0.9939	no change	no	9.91909e+08	7.98327e+08	1177797928	989000000	988387405	8.859e+08	1096779937	990000000	type I DNA topoisomerase [Listeria monocytogenes]	K03168	topA	GO:0071103(biological_process:DNA conformation change); GO:1901363(molecular_function:heterocyclic compound binding); GO:0090304(biological_process:nucleic acid metabolic process); GO:0034641(biological_process:cellular nitrogen compound metabolic process		COG0551(V:Defense mechanisms); COG0550(V:Defense mechanisms)	PF01131.21(Topoisom_bac:DNA topoisomerase); PF01396.20(zf-C4_Topoisom:Topoisomerase DNA binding C4 zinc finger); PF01751.23(Toprim:Toprim domain)	CYT	19	39	79.4	88	High
A0A6V9LSR0	1.44	0.5261	0.1925	up	no	8.45481e+08	8.75266e+08	7.07106e+08	809000000	948727965	9.38836e+08	1607150452	1160000000	MULTISPECIES: antirestriction protein ArdA [Bacilli]					ENOG410XQEC(S:Function unknown)	PF07275.12(ArdA:Antirestriction protein (ArdA))	CYT	1	8	19.2	6	High
A0A1E7E4C0	1.015	0.02148	0.8852	no change	no	9.36392e+08	8.97701e+08	1086794628	974000000	875504632	9.56051e+08	1133431513	988000000	MULTISPECIES: LemA family protein [Listeria]	K03744	lemA	GO:0005575(cellular_component:cellular_component); GO:0016021(cellular_component:integral component of membrane); GO:0110165(cellular_component:cellular anatomical entity); GO:0031224(cellular_component:intrinsic component of membrane)		COG1704(S:Function unknown)	PF04011.13(LemA:LemA family)	CYT	1	62	21.2	162	High
A0A6Y7JP34	0.6887	-0.5381	0.05266	down	no	1133641229	1334466656	1016218112	1160000000	6.94227e+08	7.15701e+08	9.88792e+08	800000000	division/cell wall cluster transcriptional repressor MraZ [Listeria monocytogenes]	K03925	mraZ	GO:0009892(biological_process:negative regulation of metabolic process); GO:0080090(biological_process:regulation of primary metabolic process); GO:0019222(biological_process:regulation of metabolic process); GO:0031327(biological_process:negative regulat		COG2001(S:Function unknown)	PF02381.19(MraZ:MraZ protein, putative antitoxin-like)	CYT	7	50	16.6	57	High
A0A3T2B3U5	1.112	0.1532	0.3315	no change	no	956449174	9.15681e+08	8.98948e+08	924000000	1063401868	1164653242	8.52635e+08	1030000000	aminomethyl-transferring glycine dehydrogenase subunit GcvPA [Listeria monocytogenes]	K00282	gcvPA	GO:0006546(biological_process:glycine catabolic process); GO:0016638(molecular_function:oxidoreductase activity, acting on the CH-NH2 group of donors); GO:0019752(biological_process:carboxylic acid metabolic process); GO:0009063(biological_process:cellula	map00630(Glyoxylate and dicarboxylate metabolism); map00260(Glycine, serine and threonine metabolism)	COG0403(E:Amino acid transport and metabolism)	PF02347.17(GDC-P:Glycine cleavage system P-protein); PF00155.22(Aminotran_1_2:Aminotransferase class I and II)	CYT	12	42	49.4	90	High
A0A0H3GA16	0.6233	-0.682	0.01255	down	yes	1193850798	1196844778	1212209408	1200000000	590491605	7.0843e+08	9.4684e+08	749000000	flagellar hook-associated protein 3 [Listeria monocytogenes]	K02397	flgL	GO:0040011(biological_process:locomotion); GO:0005575(cellular_component:cellular_component); GO:0009424(cellular_component:bacterial-type flagellum hook); GO:0048870(biological_process:cell motility); GO:0009987(biological_process:cellular process); GO:0	map02040(Flagellar assembly)	COG1344(Q:Secondary metabolites biosynthesis, transport and catabolism)	PF00669.21(Flagellin_N:Bacterial flagellin N-terminal helical region)	CYT	12	64	31.7	86	High
A0A6Z7I8S4	0.9431	-0.08452	0.6606	no change	no	8.82405e+08	1220521105	8.95346e+08	999000000	932989083	865589085	1028802091	942000000	acetyl-CoA carboxylase biotin carboxyl carrier protein [Listeria monocytogenes]	K02160	accB, bccP	GO:0006633(biological_process:fatty acid biosynthetic process); GO:0006631(biological_process:fatty acid metabolic process); GO:0009317(cellular_component:acetyl-CoA carboxylase complex); GO:0019752(biological_process:carboxylic acid metabolic process); G	map00720(Carbon fixation pathways in prokaryotes); map00640(Propanoate metabolism); map00061(Fatty acid biosynthesis); map00620(Pyruvate metabolism)	COG0511(I:Lipid transport and metabolism)	PF00364.23(Biotin_lipoyl:Biotin-requiring enzyme)	CYT	3	27	16.4	29	High
A0A700D516	1.422	0.5079	0.04736	up	yes	7.52973e+08	9.99159e+08	6.45846e+08	799000000	1026843074	1163838509	1219806914	1140000000	PTS mannose transporter subunit IID [Listeria monocytogenes]	K02793	manXa	GO:0003674(molecular_function:molecular_function); GO:0031224(cellular_component:intrinsic component of membrane); GO:0005737(cellular_component:cytoplasm); GO:0016021(cellular_component:integral component of membrane); GO:0008643(biological_process:carbo	map00520(Amino sugar and nucleotide sugar metabolism); map02060(Phosphotransferase system (PTS)); map00051(Fructose and mannose metabolism)	COG2893(L:Replication, recombination and repair)	PF03610.17(EIIA-man:PTS system fructose IIA component)	CYT	4	41	15.5	47	High
A0A6Y8FT03	1.03	0.04264	0.5393	no change	no	8.74407e+08	1002620475	972484778	950000000	945074160	9.87686e+08	1001816567	978000000	ATP-binding cassette domain-containing protein [Listeria monocytogenes]	K23537	nupA	GO:0035639(molecular_function:purine ribonucleoside triphosphate binding); GO:0003674(molecular_function:molecular_function); GO:0005488(molecular_function:binding); GO:0016887(molecular_function:ATPase activity); GO:0043167(molecular_function:ion binding	map02010(ABC transporters)	COG3845(S:Function unknown)	PF00005.28(ABC_tran:ABC transporter); PF13304.7(AAA_21:AAA domain, putative AbiEii toxin, Type IV TA system)	CYT	4	55	56.7	292	High
A0A6Y9XER0	1.147	0.1979	0.3672	no change	no	9.2002e+08	680739800	1087175380	896000000	1045730880	1114032376	9.25067e+08	1030000000	GW domain-containing glycosaminoglycan-binding protein [Listeria monocytogenes]					COG1705(N:Cell motility); COG1705(U:Intracellular trafficking, secretion, and vesicular transport); COG5632(M:Cell wall/membrane/envelope biogenesis)	PF13457.7(GW:GW (Gly-Tryp) dipeptide domain)	CYT	1	55	37.4	251	High
A0A3T1TKT9	0.957	-0.06341	0.583	no change	no	9.75947e+08	9.29582e+08	1031342604	979000000	887069919	859707025	1064013321	937000000	YfhO family protein [Listeria monocytogenes]			GO:0005575(cellular_component:cellular_component); GO:0016021(cellular_component:integral component of membrane); GO:0110165(cellular_component:cellular anatomical entity); GO:0031224(cellular_component:intrinsic component of membrane)		COG4485(S:Function unknown)	PF09586.11(YfhO:Bacterial membrane protein YfhO)	CYT	16	20	108.8	95	High
A0A3T1U0F6	0.9344	-0.09789	0.449	no change	no	9.30202e+08	1118497511	9.10394e+08	986000000	999308484	8.94289e+08	8.71593e+08	922000000	DUF948 domain-containing protein [Listeria monocytogenes]			GO:0005575(cellular_component:cellular_component); GO:0016021(cellular_component:integral component of membrane); GO:0110165(cellular_component:cellular anatomical entity); GO:0031224(cellular_component:intrinsic component of membrane)		COG4768(S:Function unknown)	PF06103.12(DUF948:Bacterial protein of unknown function (DUF948))	CYT	5	45	16.1	27	High
A0A1C7PTE7	0.8805	-0.1836	0.3248	no change	no	1089539529	1017264883	9.28372e+08	1010000000	1031512992	9.36638e+08	7.0515e+08	891000000	hypothetical protein [Listeria monocytogenes]					COG4884(S:Function unknown); COG3831(S:Function unknown)		CYT	12	67	21	91	High
A0A0E0V0E6	1.129	0.175	0.2024	no change	no	7.8568e+08	1026622807	8.67899e+08	893000000	1029967008	9.53478e+08	1044692865	1010000000	Chain A, Lmo2692 Protein [Listeria monocytogenes EGD-e]					COG3870(S:Function unknown)	PF06153.12(CdAMP_rec:Cyclic-di-AMP receptor)	CYT	5	41	11.8	37	High
A0A6Z4M326	1.33	0.4114	0.3909	up	no	8.70295e+08	7.86453e+08	7.56054e+08	804000000	1335145864	1353775992	5.21359e+08	1070000000	PTS lactose/cellobiose transporter subunit IIA [Listeria monocytogenes]	K02759	celC, chbA	GO:0003674(molecular_function:molecular_function); GO:0005488(molecular_function:binding); GO:0008643(biological_process:carbohydrate transport); GO:0043169(molecular_function:cation binding); GO:0043167(molecular_function:ion binding); GO:0016740(molecul	map02060(Phosphotransferase system (PTS)); map00500(Starch and sucrose metabolism)	COG1447(G:Carbohydrate transport and metabolism)	PF02255.17(PTS_IIA:PTS system, Lactose/Cellobiose specific IIA subunit)	CYT	5	66	11	56	High
A0A5P1R7G4	0.8565	-0.2235	0.005179	no change	yes	9.92717e+08	9.97373e+08	1009759415	1000000000	825655670	8.36814e+08	9.06783e+08	856000000	RNase III [Listeria monocytogenes]	K03685	rnc, DROSHA, RNT1	GO:0090304(biological_process:nucleic acid metabolic process); GO:0034641(biological_process:cellular nitrogen compound metabolic process); GO:0006807(biological_process:nitrogen compound metabolic process); GO:0003674(molecular_function:molecular_functio		COG0571(K:Transcription)	PF14622.7(Ribonucleas_3_3:Ribonuclease-III-like); PF00636.27(Ribonuclease_3:Ribonuclease III domain); PF00035.27(dsrm:Double-stranded RNA binding motif)	CYT	9	47	25.9	76	High
A0A6X2U2R6	0.8341	-0.2617	0.1213	no change	no	9.69246e+08	1136556490	9.21225e+08	1010000000	790938495	7.82564e+08	9.51389e+08	842000000	amino acid ABC transporter ATP-binding protein [Listeria monocytogenes]	K23060	artR, artM	GO:0015424(molecular_function:amino acid-transporting ATPase activity); GO:0005342(molecular_function:organic acid transmembrane transporter activity); GO:0035639(molecular_function:purine ribonucleoside triphosphate binding); GO:0003674(molecular_functio	map02010(ABC transporters)	COG1126(F:Nucleotide transport and metabolism)	PF00005.28(ABC_tran:ABC transporter); PF13304.7(AAA_21:AAA domain, putative AbiEii toxin, Type IV TA system); PF02463.20(SMC_N:RecF/RecN/SMC N terminal domain)	CYT	7	45	26.4	41	High
A0A6W9LBL4	0.9782	-0.0318	0.7376	no change	no	9.53596e+08	8.37599e+08	1001232908	931000000	868386565	8.97956e+08	9.65276e+08	911000000	ribosome biogenesis GTPase YqeH [Listeria monocytogenes]	K06948	yqeH	GO:0043168(molecular_function:anion binding); GO:0097367(molecular_function:carbohydrate derivative binding); GO:0000166(molecular_function:nucleotide binding); GO:0019001(molecular_function:guanyl nucleotide binding); GO:0035639(molecular_function:purine		COG1161(H:Coenzyme transport and metabolism)	PF01926.24(MMR_HSR1:50S ribosome-binding GTPase); PF03193.17(RsgA_GTPase:RsgA GTPase); PF02421.19(FeoB_N:Ferrous iron transport protein B)	CYT	12	40	40.3	93	High
A0A6Y8MZI4	0.9047	-0.1445	0.1199	no change	no	1002857000	1003431449	8.78301e+08	962000000	905258764	8.708e+08	8.33616e+08	870000000	GDSL family lipase [Listeria monocytogenes]			GO:0071704(biological_process:organic substance metabolic process); GO:0016787(molecular_function:hydrolase activity); GO:0006629(biological_process:lipid metabolic process); GO:0044238(biological_process:primary metabolic process); GO:0016788(molecular_f		COG2755(E:Amino acid transport and metabolism)	PF13472.7(Lipase_GDSL_2:GDSL-like Lipase/Acylhydrolase family); PF00657.23(Lipase_GDSL:GDSL-like Lipase/Acylhydrolase)	CYT	6	35	22.2	38	High
A0A6Z6ITA7	0.872	-0.1976	0.4492	no change	no	8.57629e+08	1111728789	9.56567e+08	975000000	704592883	7.3867e+08	1108317141	851000000	tRNA uridine-5-carboxymethylaminomethyl(34) synthesis GTPase MnmE [Listeria monocytogenes]	K03650	mnmE, trmE, MSS1	GO:0043168(molecular_function:anion binding); GO:0000166(molecular_function:nucleotide binding); GO:0002098(biological_process:tRNA wobble uridine modification); GO:0035639(molecular_function:purine ribonucleoside triphosphate binding); GO:1901363(molecul		COG0486(S:Function unknown)	PF12631.8(MnmE_helical:MnmE helical domain); PF10396.10(TrmE_N:GTP-binding protein TrmE N-terminus); PF01926.24(MMR_HSR1:50S ribosome-binding GTPase); PF02421.19(FeoB_N:Ferrous iron transport protein B); PF03193.17(RsgA_GTPase:RsgA GTPase); PF00350.24(Dyn	CYT	10	26	50.4	57	High
A0A418RVX0	1.055	0.07724	0.4466	no change	no	8.89723e+08	8.70049e+08	9.02591e+08	887000000	917356141	1043446553	8.48134e+08	936000000	phosphoglucomutase [Listeria monocytogenes]			GO:0044238(biological_process:primary metabolic process); GO:0005975(biological_process:carbohydrate metabolic process); GO:0016853(molecular_function:isomerase activity); GO:0071704(biological_process:organic substance metabolic process); GO:0008966(mole		COG1109(G:Carbohydrate transport and metabolism)	PF02878.17(PGM_PMM_I:Phosphoglucomutase/phosphomannomutase, alpha/beta/alpha domain I); PF02879.17(PGM_PMM_II:Phosphoglucomutase/phosphomannomutase, alpha/beta/alpha domain II); PF02880.17(PGM_PMM_III:Phosphoglucomutase/phosphomannomutase, alpha/beta/alph	CYT	9	23	54.6	60	High
A0A6X6K688	1.169	0.2253	0.06757	no change	no	7.93594e+08	9.06925e+08	8.12199e+08	838000000	928165835	9.41166e+08	1068931070	979000000	thymidylate synthase [Listeria monocytogenes]	K00560	thyA, TYMS	GO:0009148(biological_process:pyrimidine nucleoside triphosphate biosynthetic process); GO:0009211(biological_process:pyrimidine deoxyribonucleoside triphosphate metabolic process); GO:0009212(biological_process:pyrimidine deoxyribonucleoside triphosphate	map00240(Pyrimidine metabolism); map00670(One carbon pool by folate)	COG0207(F:Nucleotide transport and metabolism)	PF00303.20(Thymidylat_synt:Thymidylate synthase)	CYT	13	57	36.2	67	High
Q8YAN9	1.069	0.09626	0.3335	no change	no	7.74712e+08	9.40401e+08	9.05752e+08	874000000	971683154	9.29423e+08	8.99772e+08	934000000	NAD(P)-binding domain-containing protein [Listeria monocytogenes]			GO:0016614(molecular_function:oxidoreductase activity, acting on CH-OH group of donors); GO:0016616(molecular_function:oxidoreductase activity, acting on the CH-OH group of donors, NAD or NADP as acceptor); GO:0051287(molecular_function:NAD binding); GO:0		COG1052(C:Energy production and conversion)	PF02826.20(2-Hacid_dh_C:D-isomer specific 2-hydroxyacid dehydrogenase, NAD binding domain); PF00389.31(2-Hacid_dh:D-isomer specific 2-hydroxyacid dehydrogenase, catalytic domain); PF03807.18(F420_oxidored:NADP oxidoreductase coenzyme F420-dependent)	CYT	12	48	33.8	82	High
A0A0H3GDX1	0.9987	-0.001877	0.9792	no change	no	8.34257e+08	9.65179e+08	904981211	901000000	867351764	9.09052e+08	9.24565e+08	900000000	class I SAM-dependent RNA methyltransferase [Listeria monocytogenes]	K07444	ypsC	GO:0008175(molecular_function:tRNA methyltransferase activity); GO:0009451(biological_process:RNA modification); GO:0090304(biological_process:nucleic acid metabolic process); GO:0034641(biological_process:cellular nitrogen compound metabolic process); GO		COG0116(L:Replication, recombination and repair)	PF01170.19(UPF0020:Putative RNA methylase family UPF0020); PF02926.18(THUMP:THUMP domain)	CYT	13	38	43	78	High
A0A6V8XUY8	1.202	0.2654	0.3716	up	no	8.76173e+08	5.99867e+08	9.68234e+08	815000000	1177187808	9.99599e+08	7.61096e+08	979000000	acylphosphatase [Listeria monocytogenes]	K01512	acyP	GO:0016787(molecular_function:hydrolase activity); GO:0016818(molecular_function:hydrolase activity, acting on acid anhydrides, in phosphorus-containing anhydrides); GO:0016817(molecular_function:hydrolase activity, acting on acid anhydrides); GO:0003824(	map00627(Aminobenzoate degradation); map00620(Pyruvate metabolism)	COG1254(C:Energy production and conversion)	PF00708.19(Acylphosphatase:Acylphosphatase)	CYT	4	51	10.5	40	High
A0A6W6U6P5	1.266	0.3403	0.1714	up	no	8.32662e+08	7.82943e+08	7.48591e+08	788000000	956973588	1228432897	8.06741e+08	997000000	NUDIX domain-containing protein [Listeria monocytogenes]	K01515	nudF	GO:0034641(biological_process:cellular nitrogen compound metabolic process); GO:0006807(biological_process:nitrogen compound metabolic process); GO:0003674(molecular_function:molecular_function); GO:0044281(biological_process:small molecule metabolic proc	map00230(Purine metabolism)	COG0494(S:Function unknown)	PF00293.29(NUDIX:NUDIX domain)	CYT	7	49	21.3	59	High
A0A6Y9WRW0	0.9107	-0.135	0.6474	no change	no	8.33611e+08	8.15439e+08	1144819492	931000000	776372982	6.67127e+08	1100801571	848000000	ABC transporter substrate-binding protein [Listeria monocytogenes]	K02016	ABC.FEV.S			COG0614(S:Function unknown)	PF01497.19(Peripla_BP_2:Periplasmic binding protein)	CYT	10	54	33.6	78	High
A0A3H0QZN6	1.284	0.3606	0.6579	up	no	6.58793e+08	9.37447e+08	7.36998e+08	778000000	594664904	1904494038	4.95315e+08	998000000	DUF1254 domain-containing protein [Listeria monocytogenes]					COG5361(F:Nucleotide transport and metabolism)	PF06742.12(DUF1214:Protein of unknown function (DUF1214)); PF06863.13(DUF1254:Protein of unknown function (DUF1254))	CYT	6	37	47.5	91	High
A0A6Z7KZ22	1.062	0.08678	0.3674	no change	no	8.20825e+08	8.93048e+08	8.63427e+08	859000000	8.22155e+08	9.28794e+08	9.85743e+08	912000000	16S rRNA (guanine(527)-N(7))-methyltransferase RsmG [Listeria monocytogenes]	K03501	gidB, rsmG	GO:0036265(biological_process:RNA (guanine-N7)-methylation); GO:0031167(biological_process:rRNA methylation); GO:0009451(biological_process:RNA modification); GO:0090304(biological_process:nucleic acid metabolic process); GO:0034641(biological_process:cel		COG0357(M:Cell wall/membrane/envelope biogenesis)	PF02527.16(GidB:rRNA small subunit methyltransferase G); PF13847.7(Methyltransf_31:Methyltransferase domain)	CYT	11	55	26.1	53	High
Q8Y705	0.8126	-0.2994	0.3645	down	no	1007852220	8.22692e+08	1055776433	962000000	627297539	6.13618e+08	1104556959	782000000	single-stranded-DNA-specific exonuclease RecJ [Listeria monocytogenes]	K07462	recJ	GO:0090304(biological_process:nucleic acid metabolic process); GO:0034641(biological_process:cellular nitrogen compound metabolic process); GO:0006807(biological_process:nitrogen compound metabolic process); GO:0003674(molecular_function:molecular_functio	map03430(Mismatch repair); map03440(Homologous recombination); map03410(Base excision repair)	COG4199(L:Replication, recombination and repair)	PF10141.10(ssDNA-exonuc_C:Single-strand DNA-specific exonuclease, C terminal domain); PF17768.2(RecJ_OB:RecJ OB domain); PF02272.20(DHHA1:DHHA1 domain); PF01368.21(DHH:DHH family)	CYT	19	30	87.6	95	High
A0A6W9ERP7	1.162	0.2166	0.3498	no change	no	7.9872e+08	9.32825e+08	6.76635e+08	803000000	1127219596	8.53888e+08	8.16558e+08	933000000	PTS sugar transporter subunit IIB [Listeria monocytogenes]	K02760	celA, chbB	GO:0015144(molecular_function:carbohydrate transmembrane transporter activity); GO:0103111(molecular_function:D-glucosamine PTS permease activity); GO:0008982(molecular_function:protein-N(PI)-phosphohistidine-sugar phosphotransferase activity); GO:0016773	map02060(Phosphotransferase system (PTS)); map00500(Starch and sucrose metabolism)	COG1440(S:Function unknown)	PF02302.18(PTS_IIB:PTS system, Lactose/Cellobiose specific IIB subunit)	CYT	4	58	10.9	42	High
A0A469I8I4	0.9024	-0.1482	0.4472	no change	no	8.39032e+08	1103287256	7.91307e+08	911000000	7.41023e+08	8.78697e+08	8.47185e+08	822000000	2-C-methyl-D-erythritol 2,4-cyclodiphosphate synthase [Listeria monocytogenes]	K01770	ispF	GO:0008685(molecular_function:2-C-methyl-D-erythritol 2,4-cyclodiphosphate synthase activity); GO:0016849(molecular_function:phosphorus-oxygen lyase activity); GO:0019752(biological_process:carboxylic acid metabolic process); GO:0044249(biological_process	map00900(Terpenoid backbone biosynthesis)	COG0245(I:Lipid transport and metabolism)	PF02542.17(YgbB:YgbB family)	CYT	6	47	17	62	High
A0A0E1Y7V2	0.9185	-0.1226	0.5491	no change	no	7.83865e+08	1042326103	878999711	902000000	992777342	7.69546e+08	7.22378e+08	828000000	ribosomal protein S18 [Listeria monocytogenes FSL F2-208]	K02963	RP-S18, MRPS18, rpsR	GO:0044238(biological_process:primary metabolic process); GO:0022627(cellular_component:cytosolic small ribosomal subunit); GO:0043232(cellular_component:intracellular non-membrane-bounded organelle); GO:0043226(cellular_component:organelle); GO:0044249(b	map03010(Ribosome)	COG0238(J:Translation, ribosomal structure and biogenesis)	PF01084.21(Ribosomal_S18:Ribosomal protein S18)	CYT	2	42	5.1	19	High
A0A3T1M6M3	0.9139	-0.1299	0.6548	no change	no	7.8342e+08	1076872691	8.29532e+08	897000000	745561466	6.37707e+08	1075052388	819000000	peptide chain release factor 2 [Listeria monocytogenes]	K02836	prfB			COG1186(J:Translation, ribosomal structure and biogenesis)	PF03462.19(PCRF:PCRF domain); PF00472.21(RF-1:RF-1 domain)	CYT	9	34	42	62	High
A0A0E1R5D9	1.501	0.5859	0.163	up	no	6.58916e+08	6.26239e+08	7.71043e+08	685000000	1302791892	1137619790	6.47815e+08	1030000000	type I glutamate--ammonia ligase [Listeria monocytogenes]	K01915	glnA, GLUL	GO:0006598(biological_process:polyamine catabolic process); GO:1901607(biological_process:alpha-amino acid biosynthetic process); GO:0035639(molecular_function:purine ribonucleoside triphosphate binding); GO:0044283(biological_process:small molecule biosy	map00630(Glyoxylate and dicarboxylate metabolism); map00220(Arginine biosynthesis); map00910(Nitrogen metabolism); map02020(Two-component system); map00250(Alanine, aspartate and glutamate metabolism); map04217(Necroptosis)	COG0174(E:Amino acid transport and metabolism)	PF00120.25(Gln-synt_C:Glutamine synthetase, catalytic domain); PF03951.20(Gln-synt_N:Glutamine synthetase, beta-Grasp domain)	CYT	5	55	50.4	214	High
A0A6V9TJT4	0.5354	-0.9013	0.003463	down	yes	9.69371e+08	1117092075	1243709242	1110000000	637754124	5.96229e+08	5.48774e+08	594000000	thioredoxin family protein [Listeria monocytogenes]	K03671	trxA	GO:0019725(biological_process:cellular homeostasis); GO:0003674(molecular_function:molecular_function); GO:0016853(molecular_function:isomerase activity); GO:0009987(biological_process:cellular process); GO:0005623(cellular_component:cell); GO:0050794(bio	map04621(NOD-like receptor signaling pathway); map05132(Salmonella infection)	COG0526(O:Posttranslational modification, protein turnover, chaperones)	PF00085.21(Thioredoxin:Thioredoxin); PF13098.7(Thioredoxin_2:Thioredoxin-like domain)	CYT	5	40	12.4	46	High
A0A6W2WH21	0.9318	-0.1019	0.4868	no change	no	7.89755e+08	9.83537e+08	8.69769e+08	881000000	755340458	777536559	9.29858e+08	821000000	class I SAM-dependent methyltransferase [Listeria monocytogenes]	K00571	E2.1.1.72	GO:0090304(biological_process:nucleic acid metabolic process); GO:0034641(biological_process:cellular nitrogen compound metabolic process); GO:0006807(biological_process:nitrogen compound metabolic process); GO:0003674(molecular_function:molecular_functio		COG0827(L:Replication, recombination and repair)	PF02384.17(N6_Mtase:N-6 DNA Methylase)	CYT	7	25	37.2	40	High
A0A6W6U6C1	0.868	-0.2042	0.5366	no change	no	7.77171e+08	1171848598	7.80424e+08	910000000	665189696	1030413409	6.73508e+08	790000000	5-methyltetrahydropteroyltriglutamate--homocysteine S-methyltransferase [Listeria monocytogenes]			GO:0005488(molecular_function:binding); GO:0043169(molecular_function:cation binding); GO:0019752(biological_process:carboxylic acid metabolic process); GO:0044249(biological_process:cellular biosynthetic process); GO:0006807(biological_process:nitrogen c		COG0620(M:Cell wall/membrane/envelope biogenesis)	PF01717.19(Meth_synt_2:Cobalamin-independent synthase, Catalytic domain)	CYT	11	40	41.8	68	High
B8DHZ5	1.146	0.1966	0.2035	no change	no	8.42484e+08	6.59937e+08	8.68391e+08	790000000	911722346	8.36207e+08	9.69694e+08	906000000	glutamate racemase [Listeria monocytogenes]	K01776	murI	GO:0022604(biological_process:regulation of cell morphogenesis); GO:0030203(biological_process:glycosaminoglycan metabolic process); GO:0034645(biological_process:cellular macromolecule biosynthetic process); GO:0022603(biological_process:regulation of an	map00471(D-Glutamine and D-glutamate metabolism)	COG0796(M:Cell wall/membrane/envelope biogenesis)	PF01177.23(Asp_Glu_race:Asp/Glu/Hydantoin racemase)	CYT	11	52	29.2	100	High
A0A6V8XVZ0	1.142	0.1916	0.1094	no change	no	8.06284e+08	7.03579e+08	8.64733e+08	792000000	947155470	9.12542e+08	8.51838e+08	904000000	MULTISPECIES: ParA family protein [Listeria]	K03496	parA, soj			COG1192(D:Cell cycle control, cell division, chromosome partitioning)	PF13614.7(AAA_31:AAA domain); PF01656.24(CbiA:CobQ/CobB/MinD/ParA nucleotide binding domain); PF09140.12(MipZ:ATPase MipZ); PF00142.19(Fer4_NifH:4Fe-4S iron sulfur cluster binding proteins, NifH/frxC family); PF06564.13(CBP_BcsQ:Cellulose biosynthesis pro	CYT	8	43	27.5	63	High
Q8Y641	1.867	0.9007	0.07786	up	no	7.27173e+08	3.54658e+08	6.91805e+08	591000000	1298359928	1273531921	739802098	1100000000	peptide-methionine (R)-S-oxide reductase MsrB [Listeria monocytogenes]	K07305	msrB	GO:0006807(biological_process:nitrogen compound metabolic process); GO:0003674(molecular_function:molecular_function); GO:0016491(molecular_function:oxidoreductase activity); GO:0005737(cellular_component:cytoplasm); GO:0044267(biological_process:cellular		COG0229(O:Posttranslational modification, protein turnover, chaperones)	PF01641.19(SelR:SelR domain)	CYT	5	51	16.5	57	High
[truncated: 1,371 more rows]
